# Supplementary material for: μ-1,2-Bis­(diphenyl­phos­phino)­ethane-κ2 P:P′-bis­{[1,2-bis­(diphenyl­phosphino)­ethane-κ2 P,P′]bromidocopper(I)} acetone disolvate
Source: Acta Crystallogr Sect E Struct Rep Online. 2008 Sep 27;64(Pt 10):m1346–7. doi: 10.1107/S1600536808031000 (PMC2959431; doi:10.1107/S1600536808031000)
Supplement: Supplementary file 1 [file e-64-m1346-sup1.cif]

##############################################################################
###                                                                        ###
###        Electronic paper (Acta Crystallographica Section E)             ###
###                                                                        ###
##############################################################################
#                                                                            #
# This CIF contains the data in a paper accepted for publication in Acta     #
# Crystallographica Section E. It conforms to the requirements of Notes      #
# for Authors for Section E, and has been peer reviewed under the auspices   #
# of the IUCr Commission on Journals.                                        #
#                                                                            #
# Full details of the Crystallographic Information File format               #
# are given in the paper "The Crystallographic Information File (CIF):       #
# a New Standard Archive File for Crystallography" by S. R. Hall, F. H.      #
# Allen and I. D. Brown [Acta Cryst. (1991), A47, 655-685].                  #
#                                                                            #
# The current version of the core CIF dictionary is obtainable from          #
# ftp://ftp.iucr.org/pub/cif_core.dic. The current version number is 2.4.    #
#                                                                            #
# Software is freely available for graphical display of the structure(s) in  #
# this CIF.  For information consult the CIF home page http://www.iucr.org/  #
# cif/home.html                                                              #
#                                                                            #
# This file may be used for bona fide research purposes within the           #
# scientific community so long as proper attribution is given to the journal # 
# article from which it was obtained.                                        #
#                                                                            #
##############################################################################
                                             
data_I
_audit_creation_method     SHELXL97
_chemical_name_systematic
;
\m-1,2-Bis(diphenylphosphino)ethane-\k^2^<i>P</i>:<i>P</i>'-\
bis{[1,2-bis(diphenylphosphino)ethane-\k^2^<i>P</i>,<i>P</i>']bromidocopper(I)}
acetone disolvate
;
_chemical_name_common     ?
_chemical_formula_moiety     'C78 H72 Br2 Cu2 P6 , 2C3 H6 O'
_chemical_formula_sum     'C84 H84 Br2 Cu2 O2 P6'
_chemical_formula_iupac     '[Cu2 Br2 (C26 H24 P2)3] , 2C3 H6 O'
_chemical_formula_weight     1598.23
_chemical_melting_point     ?
_symmetry_cell_setting     monoclinic
_symmetry_space_group_name_H-M     'P 21/n'
_symmetry_space_group_name_Hall     '-P 2yn'
loop_
    _symmetry_equiv_pos_as_xyz
    'x, y, z'
    'x+1/2, -y+1/2, z+1/2'
    '-x, -y, -z'
    '-x-1/2, y-1/2, -z-1/2'
_cell_length_a     12.5301(6)
_cell_length_b     21.8966(10)
_cell_length_c     14.8028(7)
_cell_angle_alpha     90.00
_cell_angle_beta     105.9320(10)
_cell_angle_gamma     90.00
_cell_volume     3905.4(3)
_cell_formula_units_Z     2
_cell_measurement_reflns_used     6062
_cell_measurement_theta_min     2.34
_cell_measurement_theta_max     23.54
_cell_measurement_temperature     295(2)
_exptl_crystal_description     block
_exptl_crystal_colour     colourless
_exptl_crystal_size_max     0.20
_exptl_crystal_size_mid     0.18
_exptl_crystal_size_min     0.17
_exptl_crystal_density_diffrn     1.359
_exptl_crystal_density_meas     ?
_exptl_crystal_density_method     'not measured'
_exptl_crystal_F_000     1644
_exptl_absorpt_coefficient_mu     1.736
_exptl_absorpt_correction_type     multi-scan
_exptl_absorpt_process_details     '(SADABS; Sheldrick, 1996)'
_exptl_absorpt_correction_T_min     0.691
_exptl_absorpt_correction_T_max     0.752
_exptl_special_details
;
;
_diffrn_ambient_temperature     295(2)
_diffrn_radiation_type     MoK\a
_diffrn_radiation_wavelength     0.71073
_diffrn_radiation_source     'fine-focus sealed tube'
_diffrn_radiation_monochromator     graphite
_diffrn_measurement_device_type     'Bruker SMART APEX area-detector'
_diffrn_measurement_method     '\f and \w scans'
_diffrn_detector_area_resol_mean     ?
_diffrn_reflns_number     33389
_diffrn_reflns_av_R_equivalents     0.0353
_diffrn_reflns_av_sigmaI/netI     0.0395
_diffrn_reflns_theta_min     1.86
_diffrn_reflns_theta_max     27.50
_diffrn_reflns_theta_full     27.50
_diffrn_measured_fraction_theta_max     0.992
_diffrn_measured_fraction_theta_full     0.992
_diffrn_reflns_limit_h_min     -16
_diffrn_reflns_limit_h_max     16
_diffrn_reflns_limit_k_min     -28
_diffrn_reflns_limit_k_max     28
_diffrn_reflns_limit_l_min     -19
_diffrn_reflns_limit_l_max     19
_diffrn_standards_number     0
_diffrn_standards_interval_count     ?
_diffrn_standards_interval_time     ?
_diffrn_standards_decay_%     ?
_refine_special_details
;
Refinement of <i>F</i>^2^ against ALL reflections. The weighted <i>R</i>-factor
<i>wR</i> and goodness of fit <i>S</i> are based on <i>F</i>^2^, conventional
<i>R</i>-factors <i>R</i> are based on <i>F</i>, with <i>F</i> set to zero for
negative <i>F</i>^2^. The threshold expression of <i>F</i>^2^ >
\s(<i>F</i>^2^) is used only for calculating <i>R</i>-factors(gt) <i>etc</i>.
and is not relevant to the choice of reflections for refinement.
<i>R</i>-factors based on <i>F</i>^2^ are statistically about twice as large
as those based on <i>F</i>, and <i>R</i>- factors based on ALL data will be
even larger.
;
_reflns_number_total     8907
_reflns_number_gt     6429
_reflns_threshold_expression     I>2\s(I)
_refine_ls_structure_factor_coef     Fsqd
_refine_ls_matrix_type     full
_refine_ls_R_factor_all     0.0709
_refine_ls_R_factor_gt     0.0472
_refine_ls_wR_factor_gt     0.1161
_refine_ls_wR_factor_ref     0.1292
_refine_ls_goodness_of_fit_ref     1.021
_refine_ls_restrained_S_all     1.021
_refine_ls_number_reflns     8907
_refine_ls_number_parameters     435
_refine_ls_number_restraints     0
_refine_ls_hydrogen_treatment     constr
_refine_ls_weighting_scheme     calc
_refine_ls_weighting_details
       'calc w = 1/[\s^2^(Fo^2^)+(0.0643P)^2^+1.6786P] where P=(Fo^2^+2Fc^2^)/3'
_atom_sites_solution_hydrogens     geom
_atom_sites_solution_primary     direct
_atom_sites_solution_secondary     difmap
_refine_ls_shift/su_max     0.001
_refine_ls_shift/su_max_lt     0.001
_refine_ls_shift/su_mean     <0.001
_refine_diff_density_max     0.749
_refine_diff_density_min     -0.418
_refine_ls_extinction_method     none
_refine_ls_extinction_coef     ?
loop_
    _atom_type_symbol
    _atom_type_description
    _atom_type_scat_dispersion_real
    _atom_type_scat_dispersion_imag
    _atom_type_scat_source
    'C' 'C' 0.0033 0.0016
                         'International Tables Vol C Tables 4.2.6.8 and 6.1.1.4'
    'H' 'H' 0.0000 0.0000
                         'International Tables Vol C Tables 4.2.6.8 and 6.1.1.4'
    'O' 'O' 0.0106 0.0060
                         'International Tables Vol C Tables 4.2.6.8 and 6.1.1.4'
    'P' 'P' 0.1023 0.0942
                         'International Tables Vol C Tables 4.2.6.8 and 6.1.1.4'
    'Cu' 'Cu' 0.3201 1.2651
                         'International Tables Vol C Tables 4.2.6.8 and 6.1.1.4'
    'Br' 'Br' -0.2901 2.4595
                         'International Tables Vol C Tables 4.2.6.8 and 6.1.1.4'
_computing_data_collection     'SMART (Bruker, 2002)'
_computing_cell_refinement     'SAINT (Bruker, 2002)'
_computing_data_reduction     'SAINT (Bruker, 2002)'
_computing_structure_solution     'SHELXS97 (Sheldrick, 2008)'
_computing_structure_refinement     'SHELXL97 (Sheldrick, 2008)'
_computing_molecular_graphics     'SHELXTL (Sheldrick, 2008)'
_computing_publication_material     'SHELXTL (Sheldrick, 2008)'
loop_
    _atom_site_type_symbol
    _atom_site_label
    _atom_site_fract_x
    _atom_site_fract_y
    _atom_site_fract_z
    _atom_site_U_iso_or_equiv
    _atom_site_adp_type
    _atom_site_calc_flag
    _atom_site_refinement_flags
    _atom_site_occupancy
    _atom_site_disorder_assembly
    _atom_site_disorder_group
    Cu Cu1 0.37525(3) 0.569117(17) 0.27963(2) 0.04207(12) Uani d . 1 . .
    Br Br1 0.43216(4) 0.472630(18) 0.22494(3) 0.06925(14) Uani d . 1 . .
    P P1 0.19903(6) 0.57078(4) 0.29823(5) 0.04037(18) Uani d . 1 . .
    P P2 0.32268(6) 0.64379(4) 0.16474(5) 0.04127(18) Uani d . 1 . .
    P P3 0.51111(6) 0.58486(4) 0.41525(5) 0.04102(19) Uani d . 1 . .
    O O1 0.6704(6) 0.6982(3) 0.0724(5) 0.200(2) Uani d U 1 . .
    C C1 0.0907(3) 0.52128(14) 0.2279(2) 0.0460(7) Uani d . 1 . .
    C C2 -0.0179(3) 0.52408(17) 0.2345(3) 0.0589(9) Uani d . 1 . .
    H H2 -0.0345 0.5479 0.2809 0.071 Uiso calc R 1 . .
    C C3 -0.1007(3) 0.4917(2) 0.1726(3) 0.0726(11) Uani d . 1 . .
    H H3 -0.1730 0.4937 0.1776 0.087 Uiso calc R 1 . .
    C C4 -0.0775(4) 0.4568(2) 0.1038(3) 0.0771(12) Uani d . 1 . .
    H H4 -0.1342 0.4356 0.0617 0.093 Uiso calc R 1 . .
    C C5 0.0292(4) 0.4530(2) 0.0968(3) 0.0753(12) Uani d . 1 . .
    H H5 0.0451 0.4290 0.0503 0.090 Uiso calc R 1 . .
    C C6 0.1137(3) 0.48532(16) 0.1596(2) 0.0571(9) Uani d . 1 . .
    H H6 0.1862 0.4825 0.1552 0.069 Uiso calc R 1 . .
    C C7 0.1730(2) 0.57326(15) 0.4131(2) 0.0462(7) Uani d . 1 . .
    C C8 0.1871(4) 0.6258(2) 0.4651(3) 0.0743(12) Uani d . 1 . .
    H H8 0.2035 0.6620 0.4388 0.089 Uiso calc R 1 . .
    C C9 0.1774(4) 0.6263(2) 0.5561(3) 0.0931(14) Uani d . 1 . .
    H H9 0.1868 0.6625 0.5902 0.112 Uiso calc R 1 . .
    C C10 0.1542(4) 0.5734(2) 0.5954(3) 0.0840(13) Uani d . 1 . .
    H H10 0.1466 0.5737 0.6562 0.101 Uiso calc R 1 . .
    C C11 0.1421(4) 0.5207(2) 0.5464(3) 0.0732(11) Uani d . 1 . .
    H H11 0.1280 0.4846 0.5741 0.088 Uiso calc R 1 . .
    C C12 0.1507(3) 0.52019(17) 0.4549(3) 0.0583(9) Uani d . 1 . .
    H H12 0.1414 0.4837 0.4215 0.070 Uiso calc R 1 . .
    C C13 0.1466(3) 0.64480(15) 0.2445(2) 0.0500(8) Uani d . 1 . .
    H H13A 0.0672 0.6476 0.2358 0.060 Uiso calc R 1 . .
    H H13B 0.1822 0.6780 0.2850 0.060 Uiso calc R 1 . .
    C C14 0.1726(2) 0.64918(15) 0.1491(2) 0.0475(7) Uani d . 1 . .
    H H14A 0.1453 0.6877 0.1193 0.057 Uiso calc R 1 . .
    H H14B 0.1352 0.6164 0.1085 0.057 Uiso calc R 1 . .
    C C15 0.3318(3) 0.63429(15) 0.0446(2) 0.0470(7) Uani d . 1 . .
    C C16 0.3772(3) 0.58138(18) 0.0207(3) 0.0615(9) Uani d . 1 . .
    H H16 0.4025 0.5511 0.0655 0.074 Uiso calc R 1 . .
    C C17 0.3851(4) 0.5733(2) -0.0706(3) 0.0768(12) Uani d . 1 . .
    H H17 0.4163 0.5376 -0.0860 0.092 Uiso calc R 1 . .
    C C18 0.3486(4) 0.6159(3) -0.1366(3) 0.0796(13) Uani d . 1 . .
    H H18 0.3539 0.6097 -0.1974 0.096 Uiso calc R 1 . .
    C C19 0.3035(4) 0.6686(2) -0.1138(3) 0.0823(13) Uani d . 1 . .
    H H19 0.2784 0.6984 -0.1596 0.099 Uiso calc R 1 . .
    C C20 0.2945(3) 0.67856(19) -0.0235(2) 0.0662(10) Uani d . 1 . .
    H H20 0.2637 0.7146 -0.0090 0.079 Uiso calc R 1 . .
    C C21 0.3690(3) 0.72282(16) 0.1894(2) 0.0531(8) Uani d . 1 . .
    C C22 0.4791(3) 0.7350(2) 0.1940(3) 0.0744(11) Uani d . 1 . .
    H H22 0.5254 0.7040 0.1840 0.089 Uiso calc R 1 . .
    C C23 0.5198(5) 0.7950(3) 0.2142(4) 0.1008(16) Uani d . 1 . .
    H H23 0.5935 0.8036 0.2176 0.121 Uiso calc R 1 . .
    C C24 0.4521(6) 0.8405(3) 0.2287(4) 0.1076(17) Uani d . 1 . .
    H H24 0.4797 0.8800 0.2412 0.129 Uiso calc R 1 . .
    C C25 0.3452(5) 0.8287(2) 0.2252(3) 0.0970(15) Uani d . 1 . .
    H H25 0.2997 0.8597 0.2364 0.116 Uiso calc R 1 . .
    C C26 0.3033(4) 0.76971(17) 0.2049(3) 0.0718(10) Uani d . 1 . .
    H H26 0.2294 0.7620 0.2017 0.086 Uiso calc R 1 . .
    C C27 0.4849(3) 0.64567(15) 0.4905(2) 0.0475(7) Uani d . 1 . .
    C C28 0.4577(3) 0.70269(16) 0.4509(3) 0.0602(9) Uani d . 1 . .
    H H28 0.4553 0.7085 0.3881 0.072 Uiso calc R 1 . .
    C C29 0.4343(4) 0.75082(19) 0.5011(3) 0.0774(12) Uani d . 1 . .
    H H29 0.4174 0.7889 0.4728 0.093 Uiso calc R 1 . .
    C C30 0.4358(4) 0.7428(2) 0.5926(4) 0.0809(13) Uani d . 1 . .
    H H30 0.4183 0.7752 0.6267 0.097 Uiso calc R 1 . .
    C C31 0.4630(4) 0.6877(2) 0.6339(3) 0.0831(13) Uani d . 1 . .
    H H31 0.4651 0.6825 0.6967 0.100 Uiso calc R 1 . .
    C C32 0.4880(3) 0.63863(18) 0.5832(3) 0.0651(10) Uani d . 1 . .
    H H32 0.5068 0.6010 0.6124 0.078 Uiso calc R 1 . .
    C C33 0.6459(2) 0.60902(15) 0.4006(2) 0.0472(7) Uani d . 1 . .
    C C34 0.6647(3) 0.6054(2) 0.3137(3) 0.0666(10) Uani d . 1 . .
    H H34 0.6106 0.5895 0.2630 0.080 Uiso calc R 1 . .
    C C35 0.7655(4) 0.6258(2) 0.3016(3) 0.0855(14) Uani d . 1 . .
    H H35 0.7780 0.6238 0.2426 0.103 Uiso calc R 1 . .
    C C36 0.8450(4) 0.6485(2) 0.3751(4) 0.0830(13) Uani d . 1 . .
    H H36 0.9117 0.6620 0.3662 0.100 Uiso calc R 1 . .
    C C37 0.8283(3) 0.65166(19) 0.4613(4) 0.0785(12) Uani d . 1 . .
    H H37 0.8838 0.6667 0.5118 0.094 Uiso calc R 1 . .
    C C38 0.7281(3) 0.63241(17) 0.4743(3) 0.0627(9) Uani d . 1 . .
    H H38 0.7162 0.6353 0.5335 0.075 Uiso calc R 1 . .
    C C39 0.5496(2) 0.51720(14) 0.4915(2) 0.0455(7) Uani d . 1 . .
    H H39A 0.5914 0.4894 0.4632 0.055 Uiso calc R 1 . .
    H H39B 0.5979 0.5300 0.5516 0.055 Uiso calc R 1 . .
    C C40 0.6595(9) 0.6699(4) 0.0016(8) 0.188(2) Uani d . 1 . .
    C C41 0.6260(8) 0.6948(4) -0.0902(6) 0.193(2) Uani d . 1 . .
    H H41A 0.5854 0.7319 -0.0894 0.289 Uiso calc R 1 . .
    H H41B 0.5795 0.6661 -0.1320 0.289 Uiso calc R 1 . .
    H H41C 0.6903 0.7034 -0.1113 0.289 Uiso calc R 1 . .
    C C42 0.7128(8) 0.6120(4) 0.0087(7) 0.198(3) Uani d . 1 . .
    H H42A 0.7886 0.6160 0.0453 0.297 Uiso calc R 1 . .
    H H42B 0.7104 0.5975 -0.0530 0.297 Uiso calc R 1 . .
    H H42C 0.6752 0.5835 0.0387 0.297 Uiso calc R 1 . .
loop_
    _atom_site_aniso_label
    _atom_site_aniso_U_11
    _atom_site_aniso_U_22
    _atom_site_aniso_U_33
    _atom_site_aniso_U_12
    _atom_site_aniso_U_13
    _atom_site_aniso_U_23
    Cu1 0.0368(2) 0.0466(2) 0.0328(2) 0.00363(15) 0.00805(15) -0.00058(15)
    Br1 0.0828(3) 0.0659(3) 0.0499(2) 0.0296(2) 0.0208(2) -0.00313(17)
    P1 0.0385(4) 0.0433(4) 0.0407(4) 0.0002(3) 0.0131(3) 0.0015(3)
    P2 0.0408(4) 0.0452(4) 0.0372(4) -0.0033(3) 0.0097(3) 0.0021(3)
    P3 0.0370(4) 0.0487(5) 0.0363(4) 0.0002(3) 0.0081(3) 0.0015(3)
    O1 0.242(5) 0.196(5) 0.182(4) -0.043(4) 0.090(4) -0.045(4)
    C1 0.0458(17) 0.0483(18) 0.0425(17) -0.0066(14) 0.0096(14) 0.0054(14)
    C2 0.0463(19) 0.067(2) 0.062(2) -0.0061(16) 0.0114(16) 0.0013(18)
    C3 0.050(2) 0.085(3) 0.076(3) -0.015(2) 0.0053(19) 0.014(2)
    C4 0.074(3) 0.083(3) 0.060(2) -0.031(2) -0.005(2) 0.002(2)
    C5 0.089(3) 0.076(3) 0.058(2) -0.023(2) 0.014(2) -0.012(2)
    C6 0.059(2) 0.062(2) 0.051(2) -0.0112(17) 0.0167(17) 0.0006(17)
    C7 0.0359(15) 0.059(2) 0.0459(17) 0.0012(13) 0.0149(13) 0.0025(15)
    C8 0.103(3) 0.070(3) 0.064(2) -0.018(2) 0.046(2) -0.012(2)
    C9 0.124(4) 0.097(3) 0.071(3) -0.023(3) 0.048(3) -0.029(3)
    C10 0.092(3) 0.120(4) 0.050(2) -0.010(3) 0.036(2) -0.002(2)
    C11 0.078(3) 0.085(3) 0.062(2) 0.004(2) 0.029(2) 0.021(2)
    C12 0.063(2) 0.059(2) 0.056(2) 0.0033(17) 0.0222(17) 0.0058(17)
    C13 0.0466(17) 0.0470(18) 0.060(2) 0.0072(14) 0.0207(15) 0.0049(15)
    C14 0.0435(16) 0.0478(18) 0.0487(18) 0.0021(13) 0.0084(14) 0.0085(14)
    C15 0.0441(17) 0.058(2) 0.0376(16) -0.0107(15) 0.0095(13) 0.0012(14)
    C16 0.063(2) 0.074(2) 0.051(2) 0.0039(19) 0.0222(17) -0.0006(18)
    C17 0.081(3) 0.099(3) 0.060(2) -0.008(2) 0.036(2) -0.013(2)
    C18 0.081(3) 0.116(4) 0.045(2) -0.023(3) 0.023(2) -0.008(2)
    C19 0.088(3) 0.110(4) 0.045(2) -0.014(3) 0.012(2) 0.020(2)
    C20 0.075(3) 0.072(3) 0.046(2) -0.009(2) 0.0075(17) 0.0068(18)
    C21 0.067(2) 0.0541(19) 0.0369(16) -0.0173(16) 0.0125(15) 0.0035(14)
    C22 0.070(2) 0.085(3) 0.062(2) -0.029(2) 0.0084(19) 0.006(2)
    C23 0.099(3) 0.113(4) 0.084(3) -0.058(3) 0.014(3) 0.005(3)
    C24 0.152(5) 0.083(3) 0.087(3) -0.051(3) 0.032(3) -0.019(3)
    C25 0.154(4) 0.064(3) 0.083(3) -0.020(3) 0.049(3) -0.012(2)
    C26 0.105(3) 0.050(2) 0.065(2) -0.012(2) 0.032(2) -0.0030(18)
    C27 0.0428(17) 0.0547(19) 0.0439(17) -0.0046(14) 0.0100(14) -0.0057(14)
    C28 0.068(2) 0.058(2) 0.051(2) 0.0054(18) 0.0112(17) -0.0041(17)
    C29 0.080(3) 0.058(2) 0.087(3) 0.006(2) 0.012(2) -0.011(2)
    C30 0.076(3) 0.080(3) 0.090(3) -0.008(2) 0.028(2) -0.037(3)
    C31 0.092(3) 0.105(4) 0.058(2) -0.016(3) 0.031(2) -0.026(3)
    C32 0.082(3) 0.066(2) 0.049(2) -0.005(2) 0.0206(19) -0.0041(17)
    C33 0.0408(16) 0.0500(18) 0.0513(18) 0.0015(14) 0.0135(14) 0.0051(15)
    C34 0.049(2) 0.099(3) 0.054(2) 0.0012(19) 0.0168(17) 0.007(2)
    C35 0.068(3) 0.121(4) 0.078(3) 0.010(3) 0.038(2) 0.025(3)
    C36 0.057(2) 0.085(3) 0.115(4) -0.006(2) 0.038(3) 0.014(3)
    C37 0.054(2) 0.075(3) 0.107(4) -0.0156(19) 0.023(2) -0.022(3)
    C38 0.054(2) 0.065(2) 0.072(2) -0.0098(17) 0.0218(18) -0.0135(19)
    C39 0.0381(15) 0.0523(18) 0.0436(17) 0.0000(13) 0.0069(13) 0.0058(14)
    C40 0.221(5) 0.172(5) 0.169(4) -0.058(4) 0.052(4) -0.042(4)
    C41 0.213(5) 0.174(5) 0.176(4) -0.071(4) 0.028(5) -0.032(4)
    C42 0.233(6) 0.178(5) 0.167(5) -0.041(4) 0.029(5) -0.048(4)
_geom_special_details
;
All e.s.d.'s (except the e.s.d. in the dihedral angle between two l.s. planes)
are estimated using the full covariance matrix. The cell e.s.d.'s are taken
into account individually in the estimation of e.s.d.'s in distances, angles
and torsion angles; correlations between e.s.d.'s in cell parameters are only
used when they are defined by crystal symmetry. An approximate (isotropic)
treatment of cell e.s.d.'s is used for estimating e.s.d.'s involving l.s.
planes.
;
loop_
    _geom_bond_atom_site_label_1
    _geom_bond_atom_site_label_2
    _geom_bond_site_symmetry_2
    _geom_bond_distance
    _geom_bond_publ_flag
    Cu1 P3 . 2.2740(8) y
    Cu1 P1 . 2.2992(8) y
    Cu1 P2 . 2.3205(9) y
    Cu1 Br1 . 2.4381(5) y
    P1 C7 . 1.818(3) ?
    P1 C1 . 1.824(3) ?
    P1 C13 . 1.845(3) ?
    P2 C15 . 1.824(3) ?
    P2 C21 . 1.830(3) ?
    P2 C14 . 1.834(3) ?
    P3 C27 . 1.823(3) ?
    P3 C33 . 1.838(3) ?
    P3 C39 . 1.845(3) ?
    O1 C40 . 1.193(11) ?
    C1 C6 . 1.373(5) ?
    C1 C2 . 1.391(5) ?
    C2 C3 . 1.377(5) ?
    C2 H2 . 0.9300 ?
    C3 C4 . 1.367(6) ?
    C3 H3 . 0.9300 ?
    C4 C5 . 1.372(6) ?
    C4 H4 . 0.9300 ?
    C5 C6 . 1.395(5) ?
    C5 H5 . 0.9300 ?
    C6 H6 . 0.9300 ?
    C7 C8 . 1.369(5) ?
    C7 C12 . 1.381(5) ?
    C8 C9 . 1.385(6) ?
    C8 H8 . 0.9300 ?
    C9 C10 . 1.362(6) ?
    C9 H9 . 0.9300 ?
    C10 C11 . 1.349(6) ?
    C10 H10 . 0.9300 ?
    C11 C12 . 1.387(5) ?
    C11 H11 . 0.9300 ?
    C12 H12 . 0.9300 ?
    C13 C14 . 1.537(5) ?
    C13 H13A . 0.9700 ?
    C13 H13B . 0.9700 ?
    C14 H14A . 0.9700 ?
    C14 H14B . 0.9700 ?
    C15 C16 . 1.379(5) ?
    C15 C20 . 1.385(5) ?
    C16 C17 . 1.394(5) ?
    C16 H16 . 0.9300 ?
    C17 C18 . 1.337(6) ?
    C17 H17 . 0.9300 ?
    C18 C19 . 1.368(7) ?
    C18 H18 . 0.9300 ?
    C19 C20 . 1.389(6) ?
    C19 H19 . 0.9300 ?
    C20 H20 . 0.9300 ?
    C21 C26 . 1.374(5) ?
    C21 C22 . 1.388(5) ?
    C22 C23 . 1.412(6) ?
    C22 H22 . 0.9300 ?
    C23 C24 . 1.363(8) ?
    C23 H23 . 0.9300 ?
    C24 C25 . 1.352(7) ?
    C24 H24 . 0.9300 ?
    C25 C26 . 1.395(6) ?
    C25 H25 . 0.9300 ?
    C26 H26 . 0.9300 ?
    C27 C32 . 1.371(5) ?
    C27 C28 . 1.381(5) ?
    C28 C29 . 1.366(5) ?
    C28 H28 . 0.9300 ?
    C29 C30 . 1.362(6) ?
    C29 H29 . 0.9300 ?
    C30 C31 . 1.354(6) ?
    C30 H30 . 0.9300 ?
    C31 C32 . 1.395(6) ?
    C31 H31 . 0.9300 ?
    C32 H32 . 0.9300 ?
    C33 C34 . 1.372(5) ?
    C33 C38 . 1.377(5) ?
    C34 C35 . 1.396(5) ?
    C34 H34 . 0.9300 ?
    C35 C36 . 1.352(7) ?
    C35 H35 . 0.9300 ?
    C36 C37 . 1.351(7) ?
    C36 H36 . 0.9300 ?
    C37 C38 . 1.387(5) ?
    C37 H37 . 0.9300 ?
    C38 H38 . 0.9300 ?
    C39 C39 3_666 1.533(6) ?
    C39 H39A . 0.9700 ?
    C39 H39B . 0.9700 ?
    C40 C41 . 1.417(9) ?
    C40 C42 . 1.422(9) ?
    C41 H41A . 0.9600 ?
    C41 H41B . 0.9600 ?
    C41 H41C . 0.9600 ?
    C42 H42A . 0.9600 ?
    C42 H42B . 0.9600 ?
    C42 H42C . 0.9600 ?
loop_
    _geom_angle_atom_site_label_1
    _geom_angle_atom_site_label_2
    _geom_angle_atom_site_label_3
    _geom_angle_site_symmetry_1
    _geom_angle_site_symmetry_3
    _geom_angle
    _geom_angle_publ_flag
    P3 Cu1 P1 . . 113.74(3) y
    P3 Cu1 P2 . . 122.23(3) y
    P1 Cu1 P2 . . 89.30(3) y
    P3 Cu1 Br1 . . 102.02(3) y
    P1 Cu1 Br1 . . 115.56(3) y
    P2 Cu1 Br1 . . 114.67(3) y
    C7 P1 C1 . . 104.76(14) ?
    C7 P1 C13 . . 104.07(15) ?
    C1 P1 C13 . . 98.90(15) ?
    C7 P1 Cu1 . . 122.50(10) ?
    C1 P1 Cu1 . . 120.75(11) ?
    C13 P1 Cu1 . . 101.66(10) ?
    C15 P2 C21 . . 101.58(15) ?
    C15 P2 C14 . . 102.75(14) ?
    C21 P2 C14 . . 102.84(16) ?
    C15 P2 Cu1 . . 123.55(11) ?
    C21 P2 Cu1 . . 120.64(11) ?
    C14 P2 Cu1 . . 102.29(10) ?
    C27 P3 C33 . . 100.83(15) ?
    C27 P3 C39 . . 105.88(15) ?
    C33 P3 C39 . . 102.06(14) ?
    C27 P3 Cu1 . . 115.67(11) ?
    C33 P3 Cu1 . . 115.37(11) ?
    C39 P3 Cu1 . . 115.16(10) ?
    C6 C1 C2 . . 119.0(3) ?
    C6 C1 P1 . . 119.1(3) ?
    C2 C1 P1 . . 121.5(3) ?
    C3 C2 C1 . . 120.2(4) ?
    C3 C2 H2 . . 119.9 ?
    C1 C2 H2 . . 119.9 ?
    C4 C3 C2 . . 120.5(4) ?
    C4 C3 H3 . . 119.7 ?
    C2 C3 H3 . . 119.7 ?
    C3 C4 C5 . . 120.1(4) ?
    C3 C4 H4 . . 120.0 ?
    C5 C4 H4 . . 120.0 ?
    C4 C5 C6 . . 119.8(4) ?
    C4 C5 H5 . . 120.1 ?
    C6 C5 H5 . . 120.1 ?
    C1 C6 C5 . . 120.4(4) ?
    C1 C6 H6 . . 119.8 ?
    C5 C6 H6 . . 119.8 ?
    C8 C7 C12 . . 117.8(3) ?
    C8 C7 P1 . . 121.5(3) ?
    C12 C7 P1 . . 120.3(3) ?
    C7 C8 C9 . . 121.4(4) ?
    C7 C8 H8 . . 119.3 ?
    C9 C8 H8 . . 119.3 ?
    C10 C9 C8 . . 119.7(4) ?
    C10 C9 H9 . . 120.2 ?
    C8 C9 H9 . . 120.2 ?
    C11 C10 C9 . . 120.1(4) ?
    C11 C10 H10 . . 119.9 ?
    C9 C10 H10 . . 119.9 ?
    C10 C11 C12 . . 120.3(4) ?
    C10 C11 H11 . . 119.8 ?
    C12 C11 H11 . . 119.8 ?
    C7 C12 C11 . . 120.6(4) ?
    C7 C12 H12 . . 119.7 ?
    C11 C12 H12 . . 119.7 ?
    C14 C13 P1 . . 108.1(2) ?
    C14 C13 H13A . . 110.1 ?
    P1 C13 H13A . . 110.1 ?
    C14 C13 H13B . . 110.1 ?
    P1 C13 H13B . . 110.1 ?
    H13A C13 H13B . . 108.4 ?
    C13 C14 P2 . . 110.4(2) ?
    C13 C14 H14A . . 109.6 ?
    P2 C14 H14A . . 109.6 ?
    C13 C14 H14B . . 109.6 ?
    P2 C14 H14B . . 109.6 ?
    H14A C14 H14B . . 108.1 ?
    C16 C15 C20 . . 118.8(3) ?
    C16 C15 P2 . . 119.1(3) ?
    C20 C15 P2 . . 122.1(3) ?
    C15 C16 C17 . . 120.0(4) ?
    C15 C16 H16 . . 120.0 ?
    C17 C16 H16 . . 120.0 ?
    C18 C17 C16 . . 121.2(4) ?
    C18 C17 H17 . . 119.4 ?
    C16 C17 H17 . . 119.4 ?
    C17 C18 C19 . . 119.4(4) ?
    C17 C18 H18 . . 120.3 ?
    C19 C18 H18 . . 120.3 ?
    C18 C19 C20 . . 121.2(4) ?
    C18 C19 H19 . . 119.4 ?
    C20 C19 H19 . . 119.4 ?
    C15 C20 C19 . . 119.4(4) ?
    C15 C20 H20 . . 120.3 ?
    C19 C20 H20 . . 120.3 ?
    C26 C21 C22 . . 118.8(4) ?
    C26 C21 P2 . . 124.6(3) ?
    C22 C21 P2 . . 116.6(3) ?
    C21 C22 C23 . . 119.0(5) ?
    C21 C22 H22 . . 120.5 ?
    C23 C22 H22 . . 120.5 ?
    C24 C23 C22 . . 120.6(5) ?
    C24 C23 H23 . . 119.7 ?
    C22 C23 H23 . . 119.7 ?
    C25 C24 C23 . . 120.5(5) ?
    C25 C24 H24 . . 119.8 ?
    C23 C24 H24 . . 119.8 ?
    C24 C25 C26 . . 119.7(5) ?
    C24 C25 H25 . . 120.1 ?
    C26 C25 H25 . . 120.1 ?
    C21 C26 C25 . . 121.4(5) ?
    C21 C26 H26 . . 119.3 ?
    C25 C26 H26 . . 119.3 ?
    C32 C27 C28 . . 117.5(3) ?
    C32 C27 P3 . . 124.7(3) ?
    C28 C27 P3 . . 117.8(3) ?
    C29 C28 C27 . . 122.1(4) ?
    C29 C28 H28 . . 119.0 ?
    C27 C28 H28 . . 119.0 ?
    C30 C29 C28 . . 119.7(4) ?
    C30 C29 H29 . . 120.2 ?
    C28 C29 H29 . . 120.2 ?
    C31 C30 C29 . . 119.8(4) ?
    C31 C30 H30 . . 120.1 ?
    C29 C30 H30 . . 120.1 ?
    C30 C31 C32 . . 120.7(4) ?
    C30 C31 H31 . . 119.7 ?
    C32 C31 H31 . . 119.7 ?
    C27 C32 C31 . . 120.2(4) ?
    C27 C32 H32 . . 119.9 ?
    C31 C32 H32 . . 119.9 ?
    C34 C33 C38 . . 118.7(3) ?
    C34 C33 P3 . . 119.7(3) ?
    C38 C33 P3 . . 121.7(3) ?
    C33 C34 C35 . . 119.8(4) ?
    C33 C34 H34 . . 120.1 ?
    C35 C34 H34 . . 120.1 ?
    C36 C35 C34 . . 120.4(4) ?
    C36 C35 H35 . . 119.8 ?
    C34 C35 H35 . . 119.8 ?
    C37 C36 C35 . . 120.6(4) ?
    C37 C36 H36 . . 119.7 ?
    C35 C36 H36 . . 119.7 ?
    C36 C37 C38 . . 119.7(4) ?
    C36 C37 H37 . . 120.1 ?
    C38 C37 H37 . . 120.1 ?
    C33 C38 C37 . . 120.8(4) ?
    C33 C38 H38 . . 119.6 ?
    C37 C38 H38 . . 119.6 ?
    C39 C39 P3 3_666 . 114.0(3) ?
    C39 C39 H39A 3_666 . 108.7 ?
    P3 C39 H39A . . 108.7 ?
    C39 C39 H39B 3_666 . 108.7 ?
    P3 C39 H39B . . 108.7 ?
    H39A C39 H39B . . 107.6 ?
    O1 C40 C41 . . 125.0(10) ?
    O1 C40 C42 . . 117.3(10) ?
    C41 C40 C42 . . 115.1(11) ?
    C40 C41 H41A . . 109.5 ?
    C40 C41 H41B . . 109.5 ?
    H41A C41 H41B . . 109.5 ?
    C40 C41 H41C . . 109.5 ?
    H41A C41 H41C . . 109.5 ?
    H41B C41 H41C . . 109.5 ?
    C40 C42 H42A . . 109.5 ?
    C40 C42 H42B . . 109.5 ?
    H42A C42 H42B . . 109.5 ?
    C40 C42 H42C . . 109.5 ?
    H42A C42 H42C . . 109.5 ?
    H42B C42 H42C . . 109.5 ?
loop_
    _geom_torsion_atom_site_label_1
    _geom_torsion_atom_site_label_2
    _geom_torsion_atom_site_label_3
    _geom_torsion_atom_site_label_4
    _geom_torsion_site_symmetry_1
    _geom_torsion_site_symmetry_2
    _geom_torsion_site_symmetry_3
    _geom_torsion_site_symmetry_4
    _geom_torsion
    _geom_torsion_publ_flag
    P3 Cu1 P1 C7 . . . . -8.49(14) ?
    P2 Cu1 P1 C7 . . . . -133.75(13) ?
    Br1 Cu1 P1 C7 . . . . 109.07(13) ?
    P3 Cu1 P1 C1 . . . . -145.43(12) ?
    P2 Cu1 P1 C1 . . . . 89.31(12) ?
    Br1 Cu1 P1 C1 . . . . -27.88(12) ?
    P3 Cu1 P1 C13 . . . . 106.71(12) ?
    P2 Cu1 P1 C13 . . . . -18.55(12) ?
    Br1 Cu1 P1 C13 . . . . -135.73(12) ?
    P3 Cu1 P2 C15 . . . . 119.84(12) ?
    P1 Cu1 P2 C15 . . . . -122.24(12) ?
    Br1 Cu1 P2 C15 . . . . -4.25(12) ?
    P3 Cu1 P2 C21 . . . . -12.44(15) ?
    P1 Cu1 P2 C21 . . . . 105.48(14) ?
    Br1 Cu1 P2 C21 . . . . -136.53(14) ?
    P3 Cu1 P2 C14 . . . . -125.61(11) ?
    P1 Cu1 P2 C14 . . . . -7.68(11) ?
    Br1 Cu1 P2 C14 . . . . 110.30(11) ?
    P1 Cu1 P3 C27 . . . . -43.39(12) ?
    P2 Cu1 P3 C27 . . . . 61.77(13) ?
    Br1 Cu1 P3 C27 . . . . -168.53(12) ?
    P1 Cu1 P3 C33 . . . . -160.69(12) ?
    P2 Cu1 P3 C33 . . . . -55.52(12) ?
    Br1 Cu1 P3 C33 . . . . 74.17(12) ?
    P1 Cu1 P3 C39 . . . . 80.75(12) ?
    P2 Cu1 P3 C39 . . . . -174.08(11) ?
    Br1 Cu1 P3 C39 . . . . -44.39(12) ?
    C7 P1 C1 C6 . . . . -147.2(3) ?
    C13 P1 C1 C6 . . . . 105.6(3) ?
    Cu1 P1 C1 C6 . . . . -3.7(3) ?
    C7 P1 C1 C2 . . . . 40.1(3) ?
    C13 P1 C1 C2 . . . . -67.1(3) ?
    Cu1 P1 C1 C2 . . . . -176.4(2) ?
    C6 C1 C2 C3 . . . . -0.8(5) ?
    P1 C1 C2 C3 . . . . 171.9(3) ?
    C1 C2 C3 C4 . . . . -0.3(6) ?
    C2 C3 C4 C5 . . . . 0.9(7) ?
    C3 C4 C5 C6 . . . . -0.5(7) ?
    C2 C1 C6 C5 . . . . 1.2(5) ?
    P1 C1 C6 C5 . . . . -171.7(3) ?
    C4 C5 C6 C1 . . . . -0.6(6) ?
    C1 P1 C7 C8 . . . . -141.9(3) ?
    C13 P1 C7 C8 . . . . -38.5(3) ?
    Cu1 P1 C7 C8 . . . . 75.5(3) ?
    C1 P1 C7 C12 . . . . 45.7(3) ?
    C13 P1 C7 C12 . . . . 149.0(3) ?
    Cu1 P1 C7 C12 . . . . -97.0(3) ?
    C12 C7 C8 C9 . . . . -1.2(6) ?
    P1 C7 C8 C9 . . . . -173.8(4) ?
    C7 C8 C9 C10 . . . . 0.5(8) ?
    C8 C9 C10 C11 . . . . 0.9(8) ?
    C9 C10 C11 C12 . . . . -1.5(7) ?
    C8 C7 C12 C11 . . . . 0.6(5) ?
    P1 C7 C12 C11 . . . . 173.3(3) ?
    C10 C11 C12 C7 . . . . 0.8(6) ?
    C7 P1 C13 C14 . . . . 176.0(2) ?
    C1 P1 C13 C14 . . . . -76.3(2) ?
    Cu1 P1 C13 C14 . . . . 47.8(2) ?
    P1 C13 C14 P2 . . . . -59.6(3) ?
    C15 P2 C14 C13 . . . . 168.9(2) ?
    C21 P2 C14 C13 . . . . -85.9(2) ?
    Cu1 P2 C14 C13 . . . . 39.9(2) ?
    C21 P2 C15 C16 . . . . 136.2(3) ?
    C14 P2 C15 C16 . . . . -117.6(3) ?
    Cu1 P2 C15 C16 . . . . -3.3(3) ?
    C21 P2 C15 C20 . . . . -43.9(3) ?
    C14 P2 C15 C20 . . . . 62.3(3) ?
    Cu1 P2 C15 C20 . . . . 176.7(2) ?
    C20 C15 C16 C17 . . . . 0.2(5) ?
    P2 C15 C16 C17 . . . . -179.9(3) ?
    C15 C16 C17 C18 . . . . -0.5(6) ?
    C16 C17 C18 C19 . . . . 0.5(7) ?
    C17 C18 C19 C20 . . . . -0.3(7) ?
    C16 C15 C20 C19 . . . . 0.1(5) ?
    P2 C15 C20 C19 . . . . -179.9(3) ?
    C18 C19 C20 C15 . . . . 0.0(6) ?
    C15 P2 C21 C26 . . . . 114.5(3) ?
    C14 P2 C21 C26 . . . . 8.4(3) ?
    Cu1 P2 C21 C26 . . . . -104.5(3) ?
    C15 P2 C21 C22 . . . . -66.6(3) ?
    C14 P2 C21 C22 . . . . -172.8(3) ?
    Cu1 P2 C21 C22 . . . . 74.3(3) ?
    C26 C21 C22 C23 . . . . -0.2(5) ?
    P2 C21 C22 C23 . . . . -179.1(3) ?
    C21 C22 C23 C24 . . . . -0.1(7) ?
    C22 C23 C24 C25 . . . . 0.8(8) ?
    C23 C24 C25 C26 . . . . -1.2(8) ?
    C22 C21 C26 C25 . . . . -0.2(6) ?
    P2 C21 C26 C25 . . . . 178.6(3) ?
    C24 C25 C26 C21 . . . . 0.9(7) ?
    C33 P3 C27 C32 . . . . -109.5(3) ?
    C39 P3 C27 C32 . . . . -3.5(3) ?
    Cu1 P3 C27 C32 . . . . 125.4(3) ?
    C33 P3 C27 C28 . . . . 71.9(3) ?
    C39 P3 C27 C28 . . . . 177.9(3) ?
    Cu1 P3 C27 C28 . . . . -53.3(3) ?
    C32 C27 C28 C29 . . . . -0.1(5) ?
    P3 C27 C28 C29 . . . . 178.6(3) ?
    C27 C28 C29 C30 . . . . -1.0(6) ?
    C28 C29 C30 C31 . . . . 1.5(7) ?
    C29 C30 C31 C32 . . . . -0.9(7) ?
    C28 C27 C32 C31 . . . . 0.7(5) ?
    P3 C27 C32 C31 . . . . -177.9(3) ?
    C30 C31 C32 C27 . . . . -0.2(7) ?
    C27 P3 C33 C34 . . . . -137.3(3) ?
    C39 P3 C33 C34 . . . . 113.6(3) ?
    Cu1 P3 C33 C34 . . . . -12.0(3) ?
    C27 P3 C33 C38 . . . . 40.8(3) ?
    C39 P3 C33 C38 . . . . -68.2(3) ?
    Cu1 P3 C33 C38 . . . . 166.2(3) ?
    C38 C33 C34 C35 . . . . -0.5(6) ?
    P3 C33 C34 C35 . . . . 177.7(3) ?
    C33 C34 C35 C36 . . . . 0.7(7) ?
    C34 C35 C36 C37 . . . . 0.1(8) ?
    C35 C36 C37 C38 . . . . -1.0(7) ?
    C34 C33 C38 C37 . . . . -0.4(6) ?
    P3 C33 C38 C37 . . . . -178.5(3) ?
    C36 C37 C38 C33 . . . . 1.2(7) ?
    C27 P3 C39 C39 . . . 3_666 80.6(3) ?
    C33 P3 C39 C39 . . . 3_666 -174.3(3) ?
    Cu1 P3 C39 C39 . . . 3_666 -48.5(4) ?
loop_
    _geom_hbond_atom_site_label_D
    _geom_hbond_atom_site_label_H
    _geom_hbond_atom_site_label_A
    _geom_hbond_site_symmetry_A
    _geom_hbond_distance_DH
    _geom_hbond_distance_HA
    _geom_hbond_distance_DA
    _geom_hbond_angle_DHA
    C16 H16 Br1 . 0.93 2.86 3.760(4) 163.5
    C32 H32 Br1 3_666 0.93 2.82 3.666(4) 151.2
data_global
_journal_date_recd_electronic     2008-09-24
_journal_date_accepted     2008-09-25
_journal_name_full     'Acta Crystallographica, Section E'
_journal_year     2008
_journal_volume     64
_journal_issue     10
_journal_page_first     m1346
_journal_page_last     m1347
_journal_paper_category     QM
_journal_coeditor_code     SJ2542
_publ_contact_author_name     'Shi, Wen-Juan'
_publ_contact_author_address
;
Jiangxi Key Laboratory of Surface Engineering
Jiangxi Science and Technology Normal University
Jiangxi 330013
People's Republic of China
;
_publ_contact_author_email     swjuan2000@126.com
_publ_contact_author_phone     ?
_publ_section_title
;\
\m-1,2-Bis(diphenylphosphino)ethane-\k^2^<i>P</i>:<i>P</i>'-\
bis{[1,2-bis(diphenylphosphino)ethane-\k^2^<i>P</i>,<i>P</i>']bromidocopper(I)}
acetone disolvate
;
loop_
    _publ_author_name
    _publ_author_address
    'Shi, Wen-Juan'
;
Jiangxi Key Laboratory of Surface Engineering
Jiangxi Science and Technology Normal University
Jiangxi 330013
People's Republic of China
;
