# Supplementary material for: μ-1,2-Bis­(diphenyl­phos­phino)­ethane-κ2 P:P′-bis­{[1,2-bis­(diphenyl­phosphino)­ethane-κ2 P,P′]bromidocopper(I)} acetone disolvate
Source: Acta Crystallogr Sect E Struct Rep Online. 2008 Sep 27;64(Pt 10):m1346–7. doi: 10.1107/S1600536808031000 (PMC2959431; doi:10.1107/S1600536808031000)
Supplement: Supplementary file 2 [file e-64-m1346-Isup2.hkl]

# 
# h,k,l, Fc-squared, Fo-squared, sigma(Fo-squared) and status flag 
# 
data_I
_shelx_title '  P21/n' 
_shelx_refln_list_code          4 
_shelx_F_calc_maximum      519.97 
_exptl_crystal_F_000      1644.00 
_reflns_d_resolution_high  0.7696 
 
loop_ 
 _symmetry_equiv_pos_as_xyz 
 'x, y, z' 
 'x+1/2, -y+1/2, z+1/2' 
 '-x, -y, -z' 
 '-x-1/2, y-1/2, -z-1/2' 
 
_cell_length_a    12.5301 
_cell_length_b    21.8966 
_cell_length_c    14.8028 
_cell_angle_alpha  90.000 
_cell_angle_beta  105.932 
_cell_angle_gamma  90.000 
 
_shelx_F_squared_multiplier     1.000 
 
loop_ 
 _refln_index_h 
 _refln_index_k 
 _refln_index_l 
 _refln_F_squared_calc 
 _refln_F_squared_meas 
 _refln_F_squared_sigma 
 _refln_observed_status 
   2   0   0     1775.13     2458.98     54.43 o 
   4   0   0    26578.93    30173.88    619.42 o 
   6   0   0    13469.82    14853.19    312.95 o 
   8   0   0       74.95      111.31     14.33 o 
  10   0   0       51.54       60.86     26.72 o 
  12   0   0       22.83       -8.27     19.89 o 
  14   0   0        1.91      -12.22     53.26 o 
   1   1   0    27792.11    27580.11   1106.60 o 
   2   1   0     6881.59     7433.06    121.23 o 
   3   1   0     4733.61     5284.92     79.94 o 
   4   1   0     2215.44     1889.43     32.51 o 
   5   1   0     4819.85     4525.67     79.19 o 
   6   1   0        6.66        9.95      5.90 o 
   7   1   0      518.85      620.40     23.99 o 
   8   1   0      275.35      257.75     15.44 o 
   9   1   0      169.08      157.34     17.58 o 
  10   1   0      177.23      137.86     18.49 o 
  11   1   0      445.15      399.41     26.95 o 
  12   1   0       30.67       47.37     18.21 o 
  13   1   0        0.12       40.15     18.51 o 
  14   1   0       83.33       98.93     22.52 o 
  15   1   0      126.29      113.04     26.08 o 
   0   2   0    40537.43    42143.21   1527.89 o 
   1   2   0    23084.15    25558.79    370.68 o 
   2   2   0     9718.97    10506.53    169.98 o 
   3   2   0     1658.69     1687.70     28.95 o 
   4   2   0    14480.61    15521.95    228.19 o 
   5   2   0    17745.07    19332.19    283.99 o 
   6   2   0     3094.73     3014.78     56.78 o 
   7   2   0      370.19      392.01     14.03 o 
   8   2   0      477.74      448.19     23.96 o 
   9   2   0      103.87       67.85     14.24 o 
  10   2   0      130.26      127.11     17.72 o 
  11   2   0      782.73      830.25     36.78 o 
  12   2   0      150.78      114.71     30.54 o 
  13   2   0       56.85       82.98     22.46 o 
  14   2   0       50.66       53.04     20.87 o 
  15   2   0      423.82      446.35     36.94 o 
   1   3   0     3022.99     3087.75     46.88 o 
   2   3   0     4197.68     4997.25     75.29 o 
   3   3   0     3697.53     3643.82     56.81 o 
   4   3   0       46.13        8.58      5.39 o 
   5   3   0     7950.86     8088.61    122.92 o 
   6   3   0    21110.60    21354.98    314.64 o 
   7   3   0     1739.26     1853.61     39.56 o 
   8   3   0       29.80       25.18     11.24 o 
   9   3   0      625.25      581.57     39.35 o 
  10   3   0     2293.39     2400.72     63.94 o 
  11   3   0      607.12      548.74     32.48 o 
  12   3   0        0.76       -6.61     17.81 o 
  13   3   0       23.41       25.32     18.46 o 
  14   3   0      248.66      260.23     28.90 o 
  15   3   0       70.63       75.95     24.15 o 
   0   4   0     8646.24     9103.79    189.05 o 
   1   4   0    17244.05    17898.34    259.99 o 
   2   4   0    63779.61    73439.17   1057.31 o 
   3   4   0       73.04       50.09      4.54 o 
   4   4   0      203.50      238.64      8.50 o 
   5   4   0    27994.91    29249.34    426.74 o 
   6   4   0    24571.59    27039.78    396.47 o 
   7   4   0     6692.27     6443.81    114.09 o 
   8   4   0      724.29      636.39     30.38 o 
   9   4   0       56.35       69.83     13.08 o 
  10   4   0      126.54       87.73     17.58 o 
  11   4   0      655.51      695.65     42.13 o 
  12   4   0      296.53      290.71     26.27 o 
  13   4   0      735.65      791.85     42.11 o 
  14   4   0       46.57       35.19     20.56 o 
  15   4   0      213.85      210.61     34.33 o 
   1   5   0     2623.43     2851.44     44.83 o 
   2   5   0     1892.98     2239.47     36.82 o 
   3   5   0     2348.97     2794.20     45.54 o 
   4   5   0      130.53      150.14      9.78 o 
   5   5   0     1290.10     1276.93     25.25 o 
   6   5   0    13128.05    13215.64    219.91 o 
   7   5   0    14089.86    13897.74    232.14 o 
   8   5   0        8.59        8.87      9.78 o 
   9   5   0     3523.71     3365.82     79.48 o 
  10   5   0     4905.71     5181.30    114.24 o 
  11   5   0       63.50       80.40     18.10 o 
  12   5   0      172.89      193.16     23.62 o 
  13   5   0       43.93       43.44     19.06 o 
  14   5   0      275.70      289.84     30.11 o 
  15   5   0        2.87       23.18     24.06 o 
   0   6   0     1916.69     1963.06     46.16 o 
   1   6   0      636.68      875.24     17.57 o 
   2   6   0       16.64       12.48      3.96 o 
   3   6   0     1904.50     2129.19     36.44 o 
   4   6   0      561.02      690.21     18.95 o 
   5   6   0      969.74     1013.52     21.79 o 
   6   6   0      102.07       87.64      7.05 o 
   7   6   0     3278.42     3422.97     67.07 o 
   8   6   0     6032.80     5878.90    107.56 o 
   9   6   0     1251.95     1287.89     44.91 o 
  10   6   0      726.47      640.49     31.27 o 
  11   6   0      616.48      568.05     31.74 o 
  12   6   0      784.08      845.44     39.71 o 
  13   6   0      244.99      329.20     29.68 o 
  14   6   0      114.19      100.39     27.30 o 
  15   6   0        1.78        0.20     22.44 o 
   1   7   0    11872.10    12539.92    185.18 o 
   2   7   0     6616.46     6642.60    101.11 o 
   3   7   0     3910.37     4051.08     64.75 o 
   4   7   0    10203.65    10944.79    164.51 o 
   5   7   0    14520.90    16283.54    242.11 o 
   6   7   0        9.46        6.96      6.41 o 
   7   7   0    10612.52    10679.27    182.40 o 
   8   7   0      796.60      702.87     25.06 o 
   9   7   0     4543.81     4209.44     83.16 o 
  10   7   0     1361.84     1371.44     46.01 o 
  11   7   0      739.61      756.37     35.57 o 
  12   7   0      386.26      332.07     27.76 o 
  13   7   0        1.73        1.79     17.94 o 
  14   7   0        7.58       10.84     23.50 o 
  15   7   0       38.84        7.63     29.71 o 
   0   8   0       70.10       16.13      6.20 o 
   1   8   0      689.02      646.21     16.94 o 
   2   8   0      150.02      196.36      8.66 o 
   3   8   0    12953.64    13498.99    200.95 o 
   4   8   0     1828.73     1682.83     32.08 o 
   5   8   0     3882.91     3878.06     64.64 o 
   6   8   0        6.37        9.24      8.69 o 
   7   8   0      640.42      573.89     21.77 o 
   8   8   0     2318.52     2347.18     52.23 o 
   9   8   0        3.14      -15.37     13.68 o 
  10   8   0     1064.10     1063.64     49.11 o 
  11   8   0        3.42       -0.40     17.17 o 
  12   8   0     1243.06     1156.44     46.45 o 
  13   8   0      714.86      684.72     43.65 o 
  14   8   0       22.02       35.35     24.66 o 
  15   8   0       92.18      114.52     54.35 o 
   1   9   0      207.32      291.64     10.43 o 
   2   9   0     4791.76     4937.59     77.94 o 
   3   9   0      996.46     1071.08     23.00 o 
   4   9   0    12766.94    13766.25    206.24 o 
   5   9   0     3411.88     3058.83     53.53 o 
   6   9   0     3464.87     3432.69     67.44 o 
   7   9   0      126.41      139.51     13.94 o 
   8   9   0     1813.46     1878.95     45.39 o 
   9   9   0     1888.61     1764.25     44.89 o 
  10   9   0      131.29      112.14     16.45 o 
  11   9   0        1.03       18.97     16.09 o 
  12   9   0     1237.53     1221.21     53.62 o 
  13   9   0      109.91       93.08     26.70 o 
  14   9   0      356.87      403.55     45.42 o 
   0  10   0     7068.08     7438.97    161.81 o 
   1  10   0    12152.26    12790.55    191.03 o 
   2  10   0     1100.71     1371.87     27.65 o 
   3  10   0     3057.42     2706.77     47.17 o 
   4  10   0     1186.19     1069.74     25.75 o 
   5  10   0      876.45     1039.10     25.20 o 
   6  10   0      183.96      197.26     14.55 o 
   7  10   0      907.98      956.17     30.29 o 
   8  10   0     1166.07     1194.98     35.09 o 
   9  10   0      135.91      115.35     15.51 o 
  10  10   0        1.77       23.42     13.32 o 
  11  10   0      245.40      280.43     25.75 o 
  12  10   0       54.61       56.29     22.41 o 
  13  10   0      968.29     1052.42     69.39 o 
  14  10   0       19.89       29.63     28.88 o 
   1  11   0       95.31      119.90      8.76 o 
   2  11   0    27236.88    27776.08    407.14 o 
   3  11   0      523.35      456.87     15.08 o 
   4  11   0     5537.66     5776.95     92.86 o 
   5  11   0      531.57      546.48     19.17 o 
   6  11   0     1283.10     1277.70     34.19 o 
   7  11   0      309.43      382.70     19.61 o 
   8  11   0       21.62       -6.87     11.96 o 
   9  11   0       82.32       65.14     14.04 o 
  10  11   0        3.58       14.86     13.53 o 
  11  11   0      188.43      217.67     26.29 o 
  12  11   0      245.74      172.43     36.02 o 
  13  11   0        1.05       29.59     30.06 o 
  14  11   0      102.61      153.35     36.55 o 
   0  12   0     1292.79     1435.44     42.01 o 
   1  12   0    14538.47    15232.61    227.69 o 
   2  12   0        1.79       15.30      7.02 o 
   3  12   0     7125.13     7456.63    116.87 o 
   4  12   0      162.40      224.53     12.60 o 
   5  12   0      612.67      582.94     24.31 o 
   6  12   0     1226.35     1358.98     36.15 o 
   7  12   0      775.21      709.15     26.42 o 
   8  12   0      654.90      639.08     26.39 o 
   9  12   0       70.09       60.75     14.66 o 
  10  12   0      406.03      331.58     26.20 o 
  11  12   0       64.93      100.28     29.42 o 
  12  12   0      252.34      250.56     79.25 o 
  13  12   0       47.76       23.20     28.91 o 
  14  12   0        2.78       31.99     43.99 o 
   1  13   0      150.85      239.13     14.57 o 
   2  13   0     5563.10     5957.60     95.70 o 
   3  13   0     1458.17     1389.86     30.83 o 
   4  13   0     1771.25     1690.28     35.50 o 
   5  13   0        9.74       -8.13      7.98 o 
   6  13   0      196.30      207.01     16.70 o 
   7  13   0     3622.38     3615.73     77.70 o 
   8  13   0      551.28      582.64     36.55 o 
   9  13   0     1544.64     1491.64     48.95 o 
  10  13   0        0.07       13.40     16.02 o 
  11  13   0       33.19       30.30     29.02 o 
  12  13   0       25.24       40.71     28.73 o 
  13  13   0       73.76      129.48     55.44 o 
   0  14   0     7216.59     7029.11    158.25 o 
   1  14   0      433.92      491.07     18.44 o 
   2  14   0     2469.26     2533.45     47.20 o 
   3  14   0     1740.67     1631.83     46.52 o 
   4  14   0     1152.14     1075.80     27.53 o 
   5  14   0      996.79      796.29     27.26 o 
   6  14   0     4401.26     4413.46     98.48 o 
   7  14   0     1072.87     1015.86     39.08 o 
   8  14   0      930.48      879.25     76.24 o 
   9  14   0       38.00       61.52     19.86 o 
  10  14   0      294.82      309.82     32.62 o 
  11  14   0        0.82       -0.78     21.04 o 
  12  14   0      267.18      364.89     45.96 o 
  13  14   0       15.60       34.52     29.53 o 
   1  15   0        3.41        5.37      7.41 o 
   2  15   0       22.94       27.30      8.83 o 
   3  15   0      324.82      287.69     14.83 o 
   4  15   0     1883.07     1709.13     41.57 o 
   5  15   0      212.47      220.20     20.86 o 
   6  15   0     1710.81     1542.16     54.96 o 
   7  15   0     2170.75     2132.46     60.29 o 
   8  15   0       73.94       94.33     19.31 o 
   9  15   0      295.89      329.73     27.64 o 
  10  15   0        0.54       10.96     18.76 o 
  11  15   0      186.83      226.05     32.55 o 
  12  15   0       63.44       89.45     45.26 o 
  13  15   0       84.78      147.10     37.54 o 
   0  16   0      115.46      117.98     16.12 o 
   1  16   0     4488.68     4387.47    107.16 o 
   2  16   0     2452.52     2263.18     49.70 o 
   3  16   0        8.93       -3.34     10.83 o 
   4  16   0      383.82      396.38     24.62 o 
   5  16   0     4095.25     3825.96    127.78 o 
   6  16   0       42.02       35.46     17.02 o 
   7  16   0        5.45       -7.78     15.37 o 
   8  16   0      473.29      555.79     32.74 o 
   9  16   0       27.69       14.25     19.74 o 
  10  16   0        5.06       37.66     21.26 o 
  11  16   0       54.48       78.11     25.10 o 
  12  16   0      518.63      561.23     63.07 o 
   1  17   0     1572.94     1495.92     56.14 o 
   2  17   0      261.17      301.51     18.53 o 
   3  17   0      937.59      907.48     31.46 o 
   4  17   0      195.69      187.61     21.89 o 
   5  17   0      415.30      460.87     27.67 o 
   6  17   0     2551.93     2612.34     69.13 o 
   7  17   0      940.09     1098.79     78.04 o 
   8  17   0        9.59       41.77     18.90 o 
   9  17   0       54.96       99.81     24.99 o 
  10  17   0       92.69       55.08     24.10 o 
  11  17   0      342.79      464.91     60.14 o 
  12  17   0        1.77       34.62     29.81 o 
   0  18   0     7334.98     7218.00    204.91 o 
   1  18   0     1997.04     1974.39     53.72 o 
   2  18   0     1523.50     1499.50     51.69 o 
   3  18   0      386.74      467.59     22.93 o 
   4  18   0       83.32       78.68     17.49 o 
   5  18   0     1193.55     1103.46     44.60 o 
   6  18   0       22.55       21.63     16.99 o 
   7  18   0      380.86      402.50     43.42 o 
   8  18   0      229.31      260.14     30.14 o 
   9  18   0        2.53       -7.14     20.76 o 
  10  18   0       15.59       60.02     33.32 o 
  11  18   0      210.63      315.21     35.93 o 
  12  18   0      179.46      210.84     56.71 o 
   1  19   0     2262.20     2226.47     59.13 o 
   2  19   0      178.30      187.37     26.97 o 
   3  19   0      729.09      668.89     30.94 o 
   4  19   0      252.26      210.67     27.69 o 
   5  19   0      194.18      281.98     25.39 o 
   6  19   0     2176.88     2185.22     63.01 o 
   7  19   0       32.35       31.15     20.31 o 
   8  19   0      110.63      129.98     34.06 o 
   9  19   0        3.00        9.17     22.22 o 
  10  19   0      471.69      523.38     41.67 o 
  11  19   0        4.92       19.50     24.48 o 
   0  20   0     3645.94     3903.56    127.37 o 
   1  20   0      162.98      150.86     28.75 o 
   2  20   0       15.16       37.58     17.54 o 
   3  20   0      143.18      201.37     22.05 o 
   4  20   0      190.27      216.57     27.74 o 
   5  20   0        1.60        1.87     20.61 o 
   6  20   0      165.60      204.68     31.77 o 
   7  20   0      424.09      486.29     49.22 o 
   8  20   0       26.74       11.32     21.90 o 
   9  20   0        0.23        5.69     23.41 o 
  10  20   0       34.77       31.07     31.14 o 
  11  20   0      146.19      107.91     34.42 o 
   1  21   0      263.72      352.50     34.07 o 
   2  21   0      131.59      173.14     22.03 o 
   3  21   0       39.45       22.26     19.68 o 
   4  21   0      340.39      404.06     40.74 o 
   5  21   0     2037.21     2160.01     82.07 o 
   6  21   0        2.43      -18.48     24.78 o 
   7  21   0       13.47       -4.76     26.60 o 
   8  21   0       41.06       -5.81     28.27 o 
   9  21   0        1.34      -41.47     28.70 o 
  10  21   0        0.95        9.98     51.98 o 
   0  22   0     1725.38     1815.26     79.07 o 
   1  22   0       17.61       21.65     18.52 o 
   2  22   0       30.47       44.12     26.24 o 
   3  22   0      102.20      106.08     26.40 o 
   4  22   0      562.13      607.71     41.73 o 
   5  22   0       82.79       64.87     26.95 o 
   6  22   0      193.81      286.22     77.43 o 
   7  22   0       26.09       38.22     37.62 o 
   8  22   0       42.46       42.73     34.12 o 
   9  22   0        8.41       18.46     32.14 o 
   1  23   0      113.13      124.30     22.76 o 
   2  23   0      124.32      139.50     22.80 o 
   3  23   0        0.73       -3.54     22.37 o 
   4  23   0      118.97      141.15     36.84 o 
   5  23   0      451.03      526.37     52.53 o 
   6  23   0      333.22      404.74    135.05 o 
   7  23   0        7.81       47.05     31.83 o 
   8  23   0       12.31        3.40     31.02 o 
   9  23   0       65.48       -6.18     45.44 o 
   0  24   0      932.62      962.62     60.39 o 
   1  24   0       92.76       85.87     24.45 o 
   2  24   0       70.21       34.34     20.01 o 
   3  24   0       26.43       10.62     23.81 o 
   4  24   0      282.91      320.06     44.96 o 
   5  24   0       67.68       86.47     34.31 o 
   6  24   0       51.12       17.57     32.54 o 
   7  24   0        5.65       32.82     32.13 o 
   8  24   0       56.74       69.54     35.45 o 
   1  25   0       16.66        1.35     20.47 o 
   2  25   0        0.44       19.14     26.25 o 
   3  25   0       41.93       53.67     27.63 o 
   4  25   0        8.49        7.13     32.25 o 
   5  25   0       67.11       79.09     45.99 o 
   6  25   0      168.05      192.72     42.15 o 
   7  25   0       35.45       25.45     46.89 o 
   0  26   0        8.29       19.49     62.89 o 
   1  26   0      333.15      388.68     51.95 o 
   2  26   0       58.89       43.10     26.63 o 
   3  26   0       22.04       36.69     37.62 o 
   4  26   0       19.93       49.93     45.26 o 
   5  26   0      261.25      286.75     47.66 o 
   1  27   0       18.64       21.12     22.42 o 
   2  27   0        2.35      -15.70     33.34 o 
   3  27   0       63.28      133.42     38.72 o 
   4  27   0       32.81       45.14     36.85 o 
   0  28   0      271.81      290.17     49.62 o 
   1  28   0        1.08       12.18     33.74 o 
   2  28   0      140.38      161.90     39.64 o 
 -15   0   1      295.15      321.58     55.62 o 
 -13   0   1      262.74      254.43     51.98 o 
 -11   0   1        6.75       -4.43     19.41 o 
  -9   0   1       77.29       45.07     18.57 o 
  -7   0   1        1.46       31.72     10.90 o 
  -5   0   1     6100.62     6496.87    140.79 o 
  -3   0   1   270373.50   224839.36   4805.86 o 
  -1   0   1    60423.76    53449.14   1843.42 o 
   1   0   1    31394.31    35738.30    729.00 o 
   3   0   1    33524.45    37230.60    762.03 o 
   5   0   1       10.51       67.68      9.79 o 
   7   0   1      136.20      107.81     13.75 o 
   9   0   1     4039.26     4093.21    295.54 o 
  11   0   1      518.92      541.87     44.20 o 
  13   0   1      780.71      755.98     55.78 o 
  15   0   1      625.78      572.91     78.88 o 
 -15   1   1        3.40       -5.35     21.36 o 
 -14   1   1       15.35        7.99     19.07 o 
 -13   1   1        1.99       13.51     20.74 o 
 -12   1   1      260.81      283.71     25.43 o 
 -11   1   1       23.38      -15.73     13.62 o 
 -10   1   1       18.30       25.30     13.77 o 
  -9   1   1      182.36      225.92     19.42 o 
  -8   1   1      310.48      358.37     17.07 o 
  -7   1   1     2607.73     2550.58     45.28 o 
  -6   1   1      382.32      427.15     13.21 o 
  -5   1   1     2165.81     2458.60     46.71 o 
  -4   1   1    30372.67    33878.96    491.28 o 
  -3   1   1     6493.33     7321.30    109.03 o 
  -2   1   1    16857.98    19319.75    309.14 o 
  -1   1   1     8641.40     9844.39    143.53 o 
   1   1   1     1823.13     2072.70     31.96 o 
   2   1   1     8068.27     8840.61    130.21 o 
   3   1   1     2825.23     3695.49     58.00 o 
   4   1   1     5514.03     5614.33     86.41 o 
   5   1   1     2322.83     2300.67     40.23 o 
   6   1   1    11643.10    11321.44    171.14 o 
   7   1   1     2641.63     2654.49     48.05 o 
   8   1   1     1052.00      995.41     39.93 o 
   9   1   1      138.10      110.12     16.02 o 
  10   1   1      104.77       94.79     17.05 o 
  11   1   1        5.86      -19.42     13.66 o 
  12   1   1      189.36      112.25     20.89 o 
  13   1   1      250.39      221.27     25.80 o 
  14   1   1      401.93      368.59     32.29 o 
  15   1   1        2.47        3.06     24.14 o 
 -15   2   1       86.15      100.46     24.44 o 
 -14   2   1        2.30       17.98     20.00 o 
 -13   2   1      679.47      652.41     38.27 o 
 -12   2   1        3.95       -1.66     16.13 o 
 -11   2   1      103.56      124.56     19.11 o 
 -10   2   1       75.20       89.51     16.58 o 
  -9   2   1        0.49       -8.74     10.71 o 
  -8   2   1     1627.00     1465.96     41.87 o 
  -7   2   1       64.61      102.87      7.73 o 
  -6   2   1     9864.78    10786.67    162.39 o 
  -5   2   1     5626.73     6030.60    103.41 o 
  -4   2   1    25619.10    28891.12    463.41 o 
  -3   2   1    12166.55    14176.68    229.37 o 
  -2   2   1     3851.72     3871.81     72.55 o 
  -1   2   1     9051.84    10530.44    167.97 o 
   0   2   1    26897.24    30585.44    481.63 o 
   1   2   1     3042.02     3507.57     52.72 o 
   2   2   1    39669.46    45003.22    715.13 o 
   3   2   1    13594.17    13899.08    224.90 o 
   4   2   1      215.31      284.65     12.46 o 
   5   2   1      353.93      580.97     15.60 o 
   6   2   1     2880.93     3015.67     52.09 o 
   7   2   1     1337.75     1338.39     32.44 o 
   8   2   1      464.42      536.09     35.82 o 
   9   2   1     1420.92     1411.96     43.88 o 
  10   2   1      235.89      193.45     20.30 o 
  11   2   1       11.03       -0.16     14.34 o 
  12   2   1      325.88      347.02     37.16 o 
  13   2   1      364.64      381.76     30.70 o 
  14   2   1      101.31       82.03     30.80 o 
  15   2   1       63.47       86.26     27.94 o 
 -15   3   1       57.19       63.30     23.32 o 
 -14   3   1       58.82       79.34     22.62 o 
 -13   3   1        6.59       19.71     17.15 o 
 -12   3   1      467.55      430.25     30.07 o 
 -11   3   1      674.42      689.54     33.59 o 
 -10   3   1        4.52       26.21     14.56 o 
  -9   3   1     1853.88     1649.28     78.91 o 
  -8   3   1       97.20      120.07     13.57 o 
  -7   3   1     8171.97     7959.31    137.77 o 
  -6   3   1     2240.10     2388.24     47.71 o 
  -5   3   1     1697.03     1578.51     33.29 o 
  -4   3   1      865.73      876.67     29.61 o 
  -3   3   1     2599.92     2777.09     49.79 o 
  -2   3   1       46.83       38.12      4.27 o 
  -1   3   1      390.43      269.45      9.61 o 
   0   3   1       10.57       32.37      6.59 o 
   1   3   1      188.01      167.52      5.88 o 
   2   3   1    50748.59    55695.43    802.88 o 
   3   3   1    14005.29    15882.68    232.75 o 
   4   3   1    20845.34    22024.79    321.98 o 
   5   3   1     6806.17     7682.98    129.70 o 
   6   3   1      270.21      268.36     13.29 o 
   7   3   1     6178.19     6459.70    103.07 o 
   8   3   1      308.14      327.83     17.83 o 
   9   3   1      281.26      224.60     17.10 o 
  10   3   1       86.16      104.19     17.41 o 
  11   3   1      105.89       93.35     20.97 o 
  12   3   1      235.91      274.86     26.15 o 
  13   3   1      206.61      247.31     26.80 o 
  14   3   1        0.34       16.67     22.89 o 
  15   3   1       10.13       78.48     28.36 o 
 -15   4   1        9.30       15.12     21.27 o 
 -14   4   1       94.49       88.31     21.96 o 
 -13   4   1      393.11      407.78     31.05 o 
 -12   4   1      824.19      857.85     39.40 o 
 -11   4   1       26.69        3.69     14.81 o 
 -10   4   1     1698.82     1699.22     50.79 o 
  -9   4   1      835.52      852.59     36.05 o 
  -8   4   1    12539.46    12555.46    212.23 o 
  -7   4   1     2717.87     2718.35     54.66 o 
  -6   4   1     3334.09     3461.73     65.04 o 
  -5   4   1     2889.41     2903.04     54.95 o 
  -4   4   1       65.17       36.22      6.16 o 
  -3   4   1     1939.97     2078.14     34.61 o 
  -2   4   1     7492.11     7593.76    112.99 o 
  -1   4   1     7877.84     8279.18    133.78 o 
   0   4   1    10538.50    12373.44    180.73 o 
   1   4   1       49.88      103.78      4.87 o 
   2   4   1    20005.86    21594.48    314.15 o 
   3   4   1    19107.09    21716.51    316.99 o 
   4   4   1       30.89       47.29      5.62 o 
   5   4   1     4241.03     4223.25     67.97 o 
   6   4   1     1330.35     1477.79     30.23 o 
   7   4   1      741.49      605.06     22.06 o 
   8   4   1      492.95      509.40     21.83 o 
   9   4   1     1296.17     1329.75     36.96 o 
  10   4   1      301.18      328.72     24.37 o 
  11   4   1      371.19      277.96     25.71 o 
  12   4   1     1824.43     1951.61     74.19 o 
  13   4   1       13.50       25.24     18.49 o 
  14   4   1       22.85       35.22     24.83 o 
  15   4   1      180.00      176.88     40.49 o 
 -15   5   1      107.12      138.86     26.56 o 
 -14   5   1        2.80        6.35     18.90 o 
 -13   5   1       19.62       17.36     20.41 o 
 -12   5   1       79.27       62.22     18.20 o 
 -11   5   1      355.27      405.11     27.29 o 
 -10   5   1     2255.03     2223.00     60.32 o 
  -9   5   1     4221.92     4438.64    118.15 o 
  -8   5   1        4.15        0.96      9.32 o 
  -7   5   1     6136.23     6222.45    110.62 o 
  -6   5   1     1664.64     1616.25     36.32 o 
  -5   5   1      166.74      237.82     11.90 o 
  -4   5   1     1103.78      952.34     19.48 o 
  -3   5   1     1776.51     2084.37     35.11 o 
  -2   5   1     3300.27     3416.46     53.44 o 
  -1   5   1    11802.19    12282.43    180.29 o 
   0   5   1     9334.52     9829.48    144.82 o 
   1   5   1    15321.75    17218.16    250.98 o 
   2   5   1       45.10       93.25      5.68 o 
   3   5   1     2493.56     2462.71     41.14 o 
   4   5   1     4801.65     4870.46     76.84 o 
   5   5   1     4714.19     4369.72     70.60 o 
   6   5   1     7787.12     7192.38    112.26 o 
   7   5   1    14919.64    15245.57    287.36 o 
   8   5   1      745.10      681.47     24.96 o 
   9   5   1     1167.73     1122.22     34.44 o 
  10   5   1       33.77       27.17     19.26 o 
  11   5   1     2668.10     2699.11     72.09 o 
  12   5   1       74.61       53.04     18.68 o 
  13   5   1       40.12       71.92     24.90 o 
  14   5   1      189.34      247.74     33.97 o 
  15   5   1        7.83       15.07     29.96 o 
 -15   6   1        9.91        3.80     20.38 o 
 -14   6   1        0.49        9.62     20.24 o 
 -13   6   1       49.66       91.00     20.91 o 
 -12   6   1      679.41      740.63     36.66 o 
 -11   6   1     2790.75     2829.74     74.02 o 
 -10   6   1     1059.60      901.26     36.36 o 
  -9   6   1       37.98       25.78     11.27 o 
  -8   6   1     3999.36     4228.50     81.23 o 
  -7   6   1      736.45      623.04     25.63 o 
  -6   6   1      732.40      562.84     22.96 o 
  -5   6   1      417.84      360.90     23.31 o 
  -4   6   1       96.81      140.65      6.84 o 
  -3   6   1     4497.62     4625.46     72.20 o 
  -2   6   1     3904.64     4087.27     63.57 o 
  -1   6   1     5728.35     5352.16     81.53 o 
   0   6   1    15364.47    17378.40    253.80 o 
   1   6   1      684.60      625.27     20.48 o 
   2   6   1     1214.39     1297.18     24.80 o 
   3   6   1      230.21      307.21     10.35 o 
   4   6   1      349.56      274.33     10.41 o 
   5   6   1     5021.30     4842.30     77.77 o 
   6   6   1      933.30      903.54     38.18 o 
   7   6   1     3700.20     3394.28     66.79 o 
   8   6   1     3009.65     2823.94     67.95 o 
   9   6   1      323.23      419.22     24.46 o 
  10   6   1       22.52       22.89     14.72 o 
  11   6   1     1247.33     1245.02     45.78 o 
  12   6   1      909.25      978.94     42.84 o 
  13   6   1      723.10      718.64     44.55 o 
  14   6   1        5.36        5.04     22.23 o 
  15   6   1      142.28      160.00     39.06 o 
 -15   7   1       57.95      113.52     28.58 o 
 -14   7   1      235.44      233.70     28.40 o 
 -13   7   1      181.01      218.30     25.15 o 
 -12   7   1       52.19      116.12     20.12 o 
 -11   7   1      163.07      166.70     30.33 o 
 -10   7   1     4353.13     4082.44     82.59 o 
  -9   7   1      199.44      218.31     16.68 o 
  -8   7   1      201.32      225.98     23.03 o 
  -7   7   1      952.96      921.34     40.62 o 
  -6   7   1     9454.28     9353.64    160.06 o 
  -5   7   1     1075.15     1065.73     22.52 o 
  -4   7   1     2483.35     2808.28     47.47 o 
  -3   7   1     2266.02     2174.22     37.73 o 
  -2   7   1     2602.83     2142.04     36.49 o 
  -1   7   1    13021.70    13679.17    201.87 o 
   0   7   1      165.14      144.29      7.56 o 
   1   7   1     7283.72     8382.70    125.71 o 
   2   7   1     2277.59     2977.78     48.77 o 
   3   7   1        1.16        5.30      4.77 o 
   4   7   1     1021.11      998.47     21.96 o 
   5   7   1      419.92      440.04     22.33 o 
   6   7   1    21890.23    22772.86    336.39 o 
   7   7   1     1183.62     1095.04     32.42 o 
   8   7   1      260.06      288.96     20.72 o 
   9   7   1     2418.70     2349.18     55.24 o 
  10   7   1     1081.48     1040.16     35.44 o 
  11   7   1       37.63       16.06     19.75 o 
  12   7   1      407.80      452.48     36.44 o 
  13   7   1       24.83       78.03     24.68 o 
  14   7   1       18.96       12.14     22.24 o 
 -15   8   1       48.94       50.89     48.35 o 
 -14   8   1      475.16      611.17     39.00 o 
 -13   8   1      287.74      350.08     30.23 o 
 -12   8   1       21.35       19.52     17.56 o 
 -11   8   1      754.25      703.31     40.72 o 
 -10   8   1      114.30      125.49     15.86 o 
  -9   8   1        9.44       22.08     11.50 o 
  -8   8   1      107.29      114.18     14.69 o 
  -7   8   1      495.23      511.49     20.60 o 
  -6   8   1     3571.21     3605.45     69.73 o 
  -5   8   1     1934.00     1969.12     36.67 o 
  -4   8   1        3.69       10.32      5.25 o 
  -3   8   1      814.13      855.56     18.96 o 
  -2   8   1    12381.97    12825.60    190.35 o 
  -1   8   1     3459.60     3415.22     55.09 o 
   0   8   1    16728.43    17704.33    259.89 o 
   1   8   1     6344.63     6732.56    102.75 o 
   2   8   1     4031.88     4418.75     70.11 o 
   3   8   1       13.79       13.37      5.44 o 
   4   8   1     1293.40     1216.68     25.94 o 
   5   8   1     4046.82     3941.26     65.78 o 
   6   8   1     1823.62     1866.64     37.90 o 
   7   8   1     4906.20     4585.08     86.45 o 
   8   8   1       40.57       67.04     12.61 o 
   9   8   1      489.76      333.79     21.11 o 
  10   8   1        0.74        7.97     16.06 o 
  11   8   1      572.30      572.66     32.32 o 
  12   8   1      278.12      172.55     27.82 o 
  13   8   1      315.65      385.17     43.66 o 
  14   8   1        0.69      -20.18     21.55 o 
 -15   9   1      365.09      491.48     82.88 o 
 -14   9   1       21.86       -2.87     28.45 o 
 -13   9   1      170.23      228.43     26.73 o 
 -12   9   1       44.81       39.53     23.35 o 
 -11   9   1       44.92       62.88     17.99 o 
 -10   9   1      174.72      248.66     19.44 o 
  -9   9   1      688.50      710.06     27.32 o 
  -8   9   1       71.96       68.74     12.49 o 
  -7   9   1       10.28       15.96      9.64 o 
  -6   9   1     5347.51     5302.37     96.96 o 
  -5   9   1     2488.01     2206.56     40.80 o 
  -4   9   1      346.02      359.72     12.51 o 
  -3   9   1     4799.90     4899.58     78.12 o 
  -2   9   1     1878.61     1682.86     41.16 o 
  -1   9   1     9121.72    10244.73    153.90 o 
   0   9   1      684.10      661.30     23.36 o 
   1   9   1    32413.99    34516.98    501.91 o 
   2   9   1     1954.32     1613.23     30.58 o 
   3   9   1      160.06      213.77     10.31 o 
   4   9   1      113.83      103.29      8.76 o 
   5   9   1     9895.49    10054.12    154.30 o 
   6   9   1     4866.77     4338.27     81.92 o 
   7   9   1      927.85      914.71     28.53 o 
   8   9   1      225.29      217.28     16.69 o 
   9   9   1        5.38       -6.54     12.09 o 
  10   9   1       15.98       39.01     14.65 o 
  11   9   1      927.58      745.76     58.74 o 
  12   9   1       16.19       11.43     21.17 o 
  13   9   1      154.87      138.47     36.34 o 
  14   9   1        3.23       -0.98     22.57 o 
 -14  10   1       95.90      183.29     43.80 o 
 -13  10   1       60.64       62.29     36.39 o 
 -12  10   1      144.59      114.21     24.84 o 
 -11  10   1       65.29       53.34     18.01 o 
 -10  10   1      216.95      261.02     20.26 o 
  -9  10   1      160.69      188.87     20.52 o 
  -8  10   1      522.78      515.72     22.50 o 
  -7  10   1       65.82       83.65     12.17 o 
  -6  10   1      164.42      157.82     16.18 o 
  -5  10   1     3068.71     3065.18     53.87 o 
  -4  10   1      574.29      446.94     14.55 o 
  -3  10   1     2114.80     2047.95     37.62 o 
  -2  10   1      200.90      112.90      8.37 o 
  -1  10   1     6461.21     6538.36    101.44 o 
   0  10   1    18023.86    18723.30    275.89 o 
   1  10   1     8573.97     9054.34    137.57 o 
   2  10   1     2767.71     2784.74     48.10 o 
   3  10   1       30.08        8.48      6.35 o 
   4  10   1     4528.02     4827.56     79.04 o 
   5  10   1      175.96      163.51     11.04 o 
   6  10   1     3270.61     3178.65     64.00 o 
   7  10   1      716.87      616.88     27.55 o 
   8  10   1       84.26      100.87     18.16 o 
   9  10   1      104.00       94.60     16.91 o 
  10  10   1      157.05      185.31     19.50 o 
  11  10   1      225.64      233.77     28.46 o 
  12  10   1     1043.56     1037.12     56.81 o 
  13  10   1       27.94       35.08     23.52 o 
  14  10   1        6.93        8.49     27.37 o 
 -14  11   1       53.58       37.47     31.63 o 
 -13  11   1       33.74       64.55     28.65 o 
 -12  11   1       20.48       35.42     22.16 o 
 -11  11   1      267.48      255.87     32.79 o 
 -10  11   1      166.88      263.72     23.95 o 
  -9  11   1        5.61       -9.19     11.44 o 
  -8  11   1       67.56       64.82     12.99 o 
  -7  11   1      424.55      374.21     23.21 o 
  -6  11   1       69.52       51.51     10.58 o 
  -5  11   1     5963.77     6126.86     98.73 o 
  -4  11   1       49.53       61.70      7.96 o 
  -3  11   1      299.70      324.23     12.68 o 
  -2  11   1      171.34      234.11     10.84 o 
  -1  11   1    14635.08    14337.82    214.20 o 
   0  11   1      234.18      259.53     11.16 o 
   1  11   1     7974.82     7996.79    123.08 o 
   2  11   1     8371.20     8687.77    133.51 o 
   3  11   1      333.51      382.67     14.23 o 
   4  11   1        2.16        9.48      7.29 o 
   5  11   1     3889.61     4288.44     72.82 o 
   6  11   1     1248.46     1156.12     42.23 o 
   7  11   1       19.71       -9.47      9.86 o 
   8  11   1        2.17      -14.95     10.86 o 
   9  11   1       25.50       45.63     13.48 o 
  10  11   1      113.40      112.58     20.32 o 
  11  11   1      289.22      289.32     26.79 o 
  12  11   1      288.89      293.26     32.65 o 
  13  11   1       56.73       43.71     28.12 o 
  14  11   1       19.19       26.17     44.35 o 
 -14  12   1        2.52      -23.84     26.75 o 
 -13  12   1        6.76       22.68     28.40 o 
 -12  12   1       85.47       71.88     23.68 o 
 -11  12   1      608.57      590.83     61.44 o 
 -10  12   1      257.06      249.98     24.15 o 
  -9  12   1      364.40      386.10     26.49 o 
  -8  12   1      449.57      362.11     24.83 o 
  -7  12   1      151.34      135.49     14.42 o 
  -6  12   1      572.67      538.81     22.01 o 
  -5  12   1      572.23      720.54     20.74 o 
  -4  12   1     4553.93     4778.69     79.22 o 
  -3  12   1       12.20        6.72      6.74 o 
  -2  12   1       30.17       33.38      6.98 o 
  -1  12   1     2118.55     2015.32     38.03 o 
   0  12   1    28057.13    29273.51    428.78 o 
   1  12   1       55.61       70.61      8.39 o 
   2  12   1       22.57       22.51      7.46 o 
   3  12   1     1703.24     1796.39     35.87 o 
   4  12   1     3420.25     3340.71     58.85 o 
   5  12   1      663.51      600.90     21.92 o 
   6  12   1       92.49       81.43     12.91 o 
   7  12   1      123.10       93.19     14.20 o 
   8  12   1        7.72        1.86     11.94 o 
   9  12   1       82.18       55.21     14.87 o 
  10  12   1      147.66      172.76     22.39 o 
  11  12   1       30.40       43.41     22.89 o 
  12  12   1      415.20      509.57     78.34 o 
  13  12   1      169.83      166.87     38.91 o 
 -13  13   1       16.94        3.89     49.62 o 
 -12  13   1       10.74      -18.66     25.29 o 
 -11  13   1      732.09      648.63     35.97 o 
 -10  13   1     1215.36     1312.02     47.68 o 
  -9  13   1      490.93      416.51     27.78 o 
  -8  13   1      983.93     1113.87     71.04 o 
  -7  13   1      395.43      366.36     25.14 o 
  -6  13   1     2513.19     2326.81     60.68 o 
  -5  13   1     1821.20     1827.52     38.14 o 
  -4  13   1       82.34       35.32     12.12 o 
  -3  13   1        0.41        5.04      7.14 o 
  -2  13   1      960.19      938.00     22.93 o 
  -1  13   1     5883.33     5869.66     94.27 o 
   0  13   1     1471.03     1453.15     40.59 o 
   1  13   1     3134.69     3288.03     62.03 o 
   2  13   1       46.47       36.18      9.11 o 
   3  13   1       28.20       28.67      8.23 o 
   4  13   1     1359.89     1288.82     32.22 o 
   5  13   1      494.20      469.96     18.21 o 
   6  13   1     4669.96     4455.10    101.18 o 
   7  13   1       26.51       23.26     14.72 o 
   8  13   1      226.57      231.44     19.09 o 
   9  13   1       30.23       27.64     15.90 o 
  10  13   1      229.12      303.91     39.21 o 
  11  13   1       69.33       39.71     23.57 o 
  12  13   1       17.47       31.93     29.43 o 
  13  13   1       11.80        6.40     28.38 o 
 -13  14   1       38.39       79.03     33.27 o 
 -12  14   1      215.75      236.62     40.16 o 
 -11  14   1      263.16      269.56     27.60 o 
 -10  14   1      877.12      867.23     43.22 o 
  -9  14   1     1160.93     1067.09     54.88 o 
  -8  14   1      903.46      780.22     45.12 o 
  -7  14   1      118.37      135.46     19.71 o 
  -6  14   1      652.70      619.23     30.23 o 
  -5  14   1     4986.92     4946.17    106.62 o 
  -4  14   1     1022.23     1160.08     32.09 o 
  -3  14   1      342.06      260.54     15.79 o 
  -2  14   1      153.96      119.90      9.93 o 
  -1  14   1     5204.56     5192.44     86.43 o 
   0  14   1      862.01      909.65     34.18 o 
   1  14   1     5004.19     4971.71     82.04 o 
   2  14   1       14.51        8.29      7.87 o 
   3  14   1     2366.51     2356.36     64.87 o 
   4  14   1        0.63       -2.34      8.66 o 
   5  14   1     4314.94     4145.11     81.56 o 
   6  14   1     1087.63     1027.57     32.74 o 
   7  14   1       17.70       14.35     12.92 o 
   8  14   1       87.10       57.79     16.82 o 
   9  14   1      108.34       73.56     21.29 o 
  10  14   1        3.34        4.35     22.62 o 
  11  14   1      635.11      591.94     48.21 o 
  12  14   1       66.18       84.12     32.50 o 
  13  14   1       58.57       60.76     29.88 o 
 -13  15   1        4.28        4.84     27.67 o 
 -12  15   1       13.51       -1.60     25.96 o 
 -11  15   1      103.62      109.31     26.41 o 
 -10  15   1      875.33      795.94     39.08 o 
  -9  15   1      344.95      315.65     27.54 o 
  -8  15   1      399.30      364.33     27.16 o 
  -7  15   1     1101.37     1115.82     41.78 o 
  -6  15   1     3138.70     3055.35     75.84 o 
  -5  15   1       24.32       22.91     15.19 o 
  -4  15   1      369.22      443.75     20.69 o 
  -3  15   1       49.34       41.96     11.79 o 
  -2  15   1      569.90      527.35     20.95 o 
  -1  15   1       12.03       30.11     11.08 o 
   0  15   1      678.27      680.47     20.65 o 
   1  15   1      230.60      252.22     20.18 o 
   2  15   1      316.25      316.87     15.18 o 
   3  15   1      323.65      363.05     18.27 o 
   4  15   1     1631.78     1550.75     35.20 o 
   5  15   1       23.83       41.85     12.85 o 
   6  15   1     1757.58     1870.59     65.40 o 
   7  15   1       27.32       30.29     16.24 o 
   8  15   1      303.19      389.15     30.94 o 
   9  15   1      473.71      427.82     40.43 o 
  10  15   1      358.01      410.36     46.51 o 
  11  15   1       23.07       -9.40     24.19 o 
  12  15   1       51.96       60.13     32.97 o 
  13  15   1      123.83      117.42     47.26 o 
 -13  16   1       37.32      -22.54     36.35 o 
 -12  16   1       12.91        5.23     26.99 o 
 -11  16   1      291.62      421.86     37.53 o 
 -10  16   1      166.93      151.01     23.40 o 
  -9  16   1      290.21      356.73     28.50 o 
  -8  16   1       32.85       43.77     18.31 o 
  -7  16   1      196.03      224.35     23.45 o 
  -6  16   1      969.43      986.89     38.89 o 
  -5  16   1     4000.27     3836.47     88.91 o 
  -4  16   1     1455.98     1431.93     38.05 o 
  -3  16   1      769.66      753.95     26.05 o 
  -2  16   1      345.62      339.23     18.26 o 
  -1  16   1       34.95       29.10     10.77 o 
   0  16   1     4237.80     4154.98     79.56 o 
   1  16   1        2.58        0.14      9.65 o 
   2  16   1     2100.64     2060.73     46.51 o 
   3  16   1      205.04      273.76     15.52 o 
   4  16   1       82.96       61.93     20.73 o 
   5  16   1      179.05      178.51     20.40 o 
   6  16   1      408.38      417.90     33.90 o 
   7  16   1        2.71      -23.57     16.42 o 
   8  16   1       11.18       -4.15     18.28 o 
   9  16   1      688.02      733.20     42.30 o 
  10  16   1      506.20      547.46     39.80 o 
  11  16   1      925.69      869.17     62.55 o 
  12  16   1       27.69       66.70     32.28 o 
 -12  17   1        1.27       -0.28     23.46 o 
 -11  17   1        0.02       30.10     22.72 o 
 -10  17   1      541.49      636.62     74.52 o 
  -9  17   1      433.28      428.41     31.81 o 
  -8  17   1       98.87       45.41     18.32 o 
  -7  17   1      560.42      619.49     33.65 o 
  -6  17   1     2247.53     2060.23     69.47 o 
  -5  17   1      569.05      568.69     29.95 o 
  -4  17   1     1148.32      997.38     31.87 o 
  -3  17   1      958.85      945.45     30.23 o 
  -2  17   1     2570.66     2335.57     52.01 o 
  -1  17   1      363.93      326.71     22.14 o 
   0  17   1       63.35       88.94     13.35 o 
   1  17   1      354.83      356.70     19.36 o 
   2  17   1        6.34        5.83     18.25 o 
   3  17   1       65.57       62.48     13.37 o 
   4  17   1      205.52      214.14     17.76 o 
   5  17   1     2174.88     2216.30     60.99 o 
   6  17   1      444.50      398.78     28.96 o 
   7  17   1      897.04      909.10     44.31 o 
   8  17   1      343.15      374.08     41.13 o 
   9  17   1      205.54      254.69     31.05 o 
  10  17   1      693.40      649.58     42.72 o 
  11  17   1        3.62       59.35     32.50 o 
  12  17   1        1.91      -41.84     27.90 o 
 -12  18   1      172.24      312.33     40.51 o 
 -11  18   1      175.09      197.57     31.60 o 
 -10  18   1      103.29       53.90     24.11 o 
  -9  18   1       27.91       36.28     20.22 o 
  -8  18   1      488.14      426.29     30.91 o 
  -7  18   1       72.21       61.36     19.93 o 
  -6  18   1        3.68       20.19     16.41 o 
  -5  18   1      444.87      455.97     28.51 o 
  -4  18   1     1207.28     1201.78     42.39 o 
  -3  18   1     3660.47     3515.08     72.21 o 
  -2  18   1      142.32      168.24     43.32 o 
  -1  18   1     1564.85     1523.59     50.00 o 
   0  18   1      908.49      798.24     40.51 o 
   1  18   1      310.76      309.85     22.52 o 
   2  18   1      437.60      451.40     26.03 o 
   3  18   1       92.35       78.72     16.83 o 
   4  18   1      103.19      192.60     26.20 o 
   5  18   1       61.85       81.92     18.37 o 
   6  18   1      471.37      401.73     31.46 o 
   7  18   1       34.36       25.01     20.48 o 
   8  18   1      255.80      290.02     31.66 o 
   9  18   1     1092.19     1166.44     70.88 o 
  10  18   1      298.17      346.11     35.54 o 
  11  18   1      244.24      167.22     33.57 o 
 -11  19   1      234.73      197.64     32.42 o 
 -10  19   1        2.18       -1.34     33.53 o 
  -9  19   1      266.14      264.41     51.81 o 
  -8  19   1       84.84       56.86     20.66 o 
  -7  19   1      165.61      184.83     24.57 o 
  -6  19   1       12.07       17.79     17.00 o 
  -5  19   1      807.29      989.24     40.18 o 
  -4  19   1     1553.51     1554.58     51.89 o 
  -3  19   1      131.95      132.26     18.67 o 
  -2  19   1      846.52      824.55     59.71 o 
  -1  19   1        5.11        9.98     15.83 o 
   0  19   1      198.82      181.09     25.61 o 
   1  19   1     1028.75      940.93     35.97 o 
   2  19   1      454.62      457.99     26.99 o 
   3  19   1      616.75      632.17     31.02 o 
   4  19   1      192.43      254.76     33.49 o 
   5  19   1     4110.71     4248.10    116.49 o 
   6  19   1      121.41       82.49     34.53 o 
   7  19   1      657.07      692.74     61.62 o 
   8  19   1        1.48       -6.03     19.34 o 
   9  19   1      109.75      109.16     27.57 o 
  10  19   1       73.41       77.84     25.54 o 
  11  19   1      136.59      191.82     34.49 o 
 -11  20   1       31.62       40.36     26.43 o 
 -10  20   1        7.35       33.08     25.02 o 
  -9  20   1        1.05      -14.25     24.06 o 
  -8  20   1        3.90       12.01     21.08 o 
  -7  20   1       20.89        3.18     18.88 o 
  -6  20   1      398.23      487.15     31.69 o 
  -5  20   1        5.01       -1.19     19.93 o 
  -4  20   1      340.47      331.09     32.63 o 
  -3  20   1     1599.54     1557.38     48.25 o 
  -2  20   1       30.68       26.88     16.86 o 
  -1  20   1      298.71      301.56     24.50 o 
   0  20   1      268.52      337.99     40.40 o 
   1  20   1     2046.82     2163.98     59.80 o 
   2  20   1       12.86       14.39     16.74 o 
   3  20   1      631.68      704.81     37.80 o 
   4  20   1      734.35      815.84     70.37 o 
   5  20   1       52.02        8.09     26.01 o 
   6  20   1      179.02      169.16     33.67 o 
   7  20   1      222.53      380.88     45.53 o 
   8  20   1       78.77      130.62     35.45 o 
   9  20   1       82.37       67.80     32.24 o 
  10  20   1       60.97       36.25     30.91 o 
 -10  21   1      155.06      191.35     41.85 o 
  -9  21   1       35.45       39.07     25.25 o 
  -8  21   1        8.47       37.12     33.08 o 
  -7  21   1       52.15      -10.71     28.49 o 
  -6  21   1       67.92      139.46     42.10 o 
  -5  21   1      701.76      684.21     78.50 o 
  -4  21   1      759.95      798.61     45.04 o 
  -3  21   1       94.16       67.22     26.57 o 
  -2  21   1       19.52       11.12     18.00 o 
  -1  21   1       12.10       17.80     16.02 o 
   0  21   1      175.05      174.33     22.23 o 
   1  21   1      161.47      192.86     22.75 o 
   2  21   1     1132.00     1085.22     41.13 o 
   3  21   1        7.30      -18.55     17.02 o 
   4  21   1     1946.10     1941.48     69.90 o 
   5  21   1      122.65      101.67     31.85 o 
   6  21   1      524.19      591.06     53.05 o 
   7  21   1       73.21       46.75     41.26 o 
   8  21   1      118.14       96.22     35.91 o 
   9  21   1       27.90        1.74     30.29 o 
  10  21   1      192.81      165.40     56.35 o 
 -10  22   1       75.84       83.25     49.80 o 
  -9  22   1       40.77       22.23     31.28 o 
  -8  22   1      227.68      189.01     40.61 o 
  -7  22   1       33.96      105.53     42.53 o 
  -6  22   1       17.32       48.76     26.33 o 
  -5  22   1        1.22       -3.38     23.24 o 
  -4  22   1       93.89       71.78     23.43 o 
  -3  22   1      240.79      258.17     49.11 o 
  -2  22   1       57.62       54.88     18.98 o 
  -1  22   1      350.10      427.04     29.18 o 
   0  22   1      179.78      187.98     26.86 o 
   1  22   1      653.45      708.46     35.18 o 
   2  22   1        0.10       16.36     19.24 o 
   3  22   1     1104.67     1147.28     53.17 o 
   4  22   1      211.31      181.40     48.71 o 
   5  22   1      334.00      372.67     57.98 o 
   6  22   1       23.51       -2.72     35.08 o 
   7  22   1       13.29       -8.28     36.53 o 
   8  22   1       55.72       78.02     37.18 o 
   9  22   1       14.03      -29.57     63.25 o 
  -9  23   1      212.67      281.86     83.43 o 
  -8  23   1       37.88       57.07     31.10 o 
  -7  23   1      151.25      197.65     39.90 o 
  -6  23   1        7.38       24.35     25.21 o 
  -5  23   1       22.15       64.71     26.82 o 
  -4  23   1        3.79       -8.02     28.20 o 
  -3  23   1      105.61      119.61     26.56 o 
  -2  23   1       32.27       32.61     19.21 o 
  -1  23   1      482.52      486.40     31.53 o 
   0  23   1       26.31       16.20     18.87 o 
   1  23   1       36.60       28.09     19.60 o 
   2  23   1      311.28      366.21     29.01 o 
   3  23   1      106.82       59.72     45.08 o 
   4  23   1      708.89      685.08     55.38 o 
   5  23   1       82.37       35.92     30.20 o 
   6  23   1        0.93       -9.54     27.76 o 
   7  23   1      583.73      651.51     73.61 o 
   8  23   1      112.95      117.50     38.41 o 
  -8  24   1       65.90       65.18     34.15 o 
  -7  24   1       50.14       52.26     33.51 o 
  -6  24   1       78.47       26.49     30.31 o 
  -5  24   1       95.54      108.68     28.21 o 
  -4  24   1       56.07       65.96     27.41 o 
  -3  24   1       46.53       60.93     26.26 o 
  -2  24   1      322.63      405.42     30.99 o 
  -1  24   1      244.83      228.31     26.35 o 
   0  24   1      102.00       98.92     23.35 o 
   1  24   1      905.83      968.21     42.71 o 
   2  24   1       19.45       22.60     20.32 o 
   3  24   1      203.23      236.20     39.79 o 
   4  24   1        4.60       11.05     30.54 o 
   5  24   1       17.18       91.97     48.35 o 
   6  24   1      103.41       87.59     34.57 o 
   7  24   1       52.54       82.56     43.62 o 
  -7  25   1      287.25      302.08     48.39 o 
  -6  25   1       20.38       41.95     38.90 o 
  -5  25   1      123.72      197.03     59.62 o 
  -4  25   1       28.58      -16.35     42.50 o 
  -3  25   1       96.50       86.76     29.50 o 
  -2  25   1       48.56       36.51     25.66 o 
  -1  25   1       69.99       53.25     21.65 o 
   0  25   1       43.16        9.52     20.08 o 
   1  25   1       37.54       52.00     22.13 o 
   2  25   1       25.85       23.68     30.31 o 
   3  25   1       74.35       65.25     35.31 o 
   4  25   1        5.96        1.76     29.53 o 
   5  25   1        7.53       41.70     47.26 o 
   6  25   1      163.80      204.24     43.94 o 
  -6  26   1      204.76      318.45     70.89 o 
  -5  26   1       12.94        1.20     44.71 o 
  -4  26   1      477.62      415.39     41.66 o 
  -3  26   1       20.35       18.84     32.06 o 
  -2  26   1      272.14      257.26     44.79 o 
  -1  26   1       26.04       49.47     22.58 o 
   0  26   1      344.65      328.98     31.07 o 
   1  26   1       33.96       22.98     24.30 o 
   2  26   1      269.96      294.81     59.98 o 
   3  26   1       11.03       26.94     34.56 o 
   4  26   1       64.31       88.72     36.60 o 
   5  26   1       16.58        4.42     39.99 o 
  -5  27   1       45.71       33.81     47.99 o 
  -4  27   1        3.08       60.78     36.97 o 
  -3  27   1      289.52      290.74     38.48 o 
  -2  27   1       53.55       69.17     38.70 o 
  -1  27   1       76.29       54.89     23.89 o 
   0  27   1        6.87       29.14     26.85 o 
   1  27   1       53.76       65.94     28.29 o 
   2  27   1       70.70       81.66     35.19 o 
   3  27   1       41.65       70.80     62.53 o 
   4  27   1       18.72      -14.26     34.54 o 
  -2  28   1       29.84       25.20     29.76 o 
  -1  28   1      160.97      242.96     35.38 o 
   0  28   1       33.21       45.33     48.18 o 
   1  28   1      256.62      198.14     43.26 o 
   2  28   1       10.32      -22.43     31.09 o 
 -16   0   2      331.96      390.91     51.15 o 
 -14   0   2      110.67      146.23     58.53 o 
 -12   0   2       83.60       66.92     24.66 o 
 -10   0   2      494.91      565.05     74.34 o 
  -8   0   2       41.39       54.24     16.43 o 
  -6   0   2      387.91      323.51     22.79 o 
  -4   0   2     2245.00     2331.80     54.26 o 
  -2   0   2    12034.52    13498.08    278.91 o 
   0   0   2    13145.15    15291.58    315.34 o 
   2   0   2      866.46      730.68     20.68 o 
   4   0   2    13393.82    12786.01    268.17 o 
   6   0   2    15169.21    16263.79    343.25 o 
   8   0   2       95.03       86.17     15.35 o 
  10   0   2     1344.72     1344.59     62.64 o 
  12   0   2     1337.48     1366.67    120.14 o 
  14   0   2      106.26      123.96     48.71 o 
 -16   1   2       14.40       -7.62     20.88 o 
 -15   1   2      165.97      229.69     45.54 o 
 -14   1   2       49.43       54.68     20.74 o 
 -13   1   2      247.78      287.58     27.80 o 
 -12   1   2       30.87       45.08     17.00 o 
 -11   1   2     1748.46     1768.39     54.27 o 
 -10   1   2      859.07      805.28     33.72 o 
  -9   1   2      360.09      275.18     20.63 o 
  -8   1   2     1002.56      959.61     27.12 o 
  -7   1   2     3038.35     2797.41     48.39 o 
  -6   1   2     3100.23     3273.80     54.22 o 
  -5   1   2    10456.59    10900.64    162.86 o 
  -4   1   2     7632.48     7432.78    111.87 o 
  -3   1   2     1056.35     1090.81     19.78 o 
  -2   1   2      535.98      415.42      9.63 o 
  -1   1   2     3597.57     4293.87     64.44 o 
   0   1   2       56.84      110.75      9.15 o 
   1   1   2      121.57      155.99      8.46 o 
   2   1   2     3952.73     4726.38     72.03 o 
   3   1   2     8334.75     9047.88    135.23 o 
   4   1   2     2281.06     2161.08     37.64 o 
   5   1   2    15835.92    16531.42    245.21 o 
   6   1   2      473.31      500.19     16.01 o 
   7   1   2      920.19      911.75     23.71 o 
   8   1   2      284.90      298.69     27.07 o 
   9   1   2     1604.38     1461.61     44.97 o 
  10   1   2      240.87      217.97     21.15 o 
  11   1   2       20.92       41.83     16.62 o 
  12   1   2       71.14       68.34     19.42 o 
  13   1   2      360.78      356.66     30.23 o 
  14   1   2      134.88      148.73     30.29 o 
 -15   2   2        0.64        3.75     27.55 o 
 -14   2   2      133.50      102.39     22.80 o 
 -13   2   2        1.26       -4.74     16.58 o 
 -12   2   2      145.61      138.24     21.01 o 
 -11   2   2      143.77      122.30     41.56 o 
 -10   2   2       93.27      100.03     19.41 o 
  -9   2   2     2342.26     2348.15     65.17 o 
  -8   2   2     1105.89     1186.81     40.56 o 
  -7   2   2      500.17      632.10     20.27 o 
  -6   2   2      983.34     1063.21     26.08 o 
  -5   2   2    12358.81    13079.41    215.08 o 
  -4   2   2     3854.15     3533.96     56.11 o 
  -3   2   2      263.80      264.80      7.83 o 
  -2   2   2     1381.89     1538.09     26.02 o 
  -1   2   2    10891.18    11561.97    184.53 o 
   0   2   2    24763.56    27983.34    442.72 o 
   1   2   2       82.49      156.37     18.99 o 
   2   2   2     3428.24     4100.05     63.18 o 
   3   2   2       98.39       56.61      6.12 o 
   4   2   2     1801.72     1773.66     32.22 o 
   5   2   2      661.45      690.13     17.97 o 
   6   2   2    12543.70    13646.69    205.13 o 
   7   2   2     3061.81     2713.07     49.63 o 
   8   2   2      218.09      207.71     15.57 o 
   9   2   2      111.01      144.63     17.42 o 
  10   2   2      678.43      695.95     48.01 o 
  11   2   2     1461.89     1400.73     47.33 o 
  12   2   2      220.11      193.14     24.49 o 
  13   2   2      301.45      268.94     32.93 o 
  14   2   2        7.79       -9.43     36.75 o 
 -15   3   2      120.94      130.87     26.45 o 
 -14   3   2       24.40        6.01     19.31 o 
 -13   3   2        1.51        1.48     16.90 o 
 -12   3   2       99.05      140.50     21.49 o 
 -11   3   2      440.06      350.07     25.81 o 
 -10   3   2     3569.76     3651.89     86.34 o 
  -9   3   2      174.75      202.17     18.51 o 
  -8   3   2     2320.87     2198.94     47.62 o 
  -7   3   2     1153.60     1162.97     29.58 o 
  -6   3   2      993.72      898.59     24.06 o 
  -5   3   2     2619.84     3053.14     56.66 o 
  -4   3   2      389.57      414.69     13.75 o 
  -3   3   2      342.31      200.52      7.04 o 
  -2   3   2     6470.09     7335.98    109.75 o 
  -1   3   2     6387.96     6821.31    111.54 o 
   0   3   2    59012.88    64341.64    926.80 o 
   1   3   2    48914.29    55195.00    795.65 o 
   2   3   2      236.56      245.80      7.91 o 
   3   3   2      103.52       68.33      5.91 o 
   4   3   2       10.35        4.49      5.33 o 
   5   3   2     4253.94     4569.27     73.79 o 
   6   3   2     4165.99     4135.74     68.99 o 
   7   3   2      149.68      139.49     11.11 o 
   8   3   2       12.39       13.81     10.33 o 
   9   3   2       17.94        7.83     11.29 o 
  10   3   2      803.13      703.32     38.30 o 
  11   3   2      651.25      492.67     33.53 o 
  12   3   2       20.70       33.61     18.33 o 
  13   3   2      494.10      579.39     41.01 o 
  14   3   2      203.00      240.52     32.88 o 
  15   3   2       10.69       13.81     46.17 o 
 -15   4   2       18.14       29.46     22.34 o 
 -14   4   2        0.27       41.63     19.78 o 
 -13   4   2       77.33       81.25     19.95 o 
 -12   4   2       38.17       35.52     17.47 o 
 -11   4   2     2355.11     2243.20     63.08 o 
 -10   4   2      270.01      317.23     30.64 o 
  -9   4   2     1238.10     1240.42     66.64 o 
  -8   4   2      658.92      594.50     21.29 o 
  -7   4   2     1456.77     1361.44     32.88 o 
  -6   4   2      521.31      385.85     15.54 o 
  -5   4   2     2076.80     2146.21     42.95 o 
  -4   4   2     8489.64     9349.58    155.67 o 
  -3   4   2     1838.57     1661.03     29.06 o 
  -2   4   2     8796.87     9888.60    146.72 o 
  -1   4   2     7443.18     8180.16    132.95 o 
   0   4   2    17202.93    20271.91    294.60 o 
   1   4   2     1926.90     1931.65     32.42 o 
   2   4   2      184.39      155.16      9.74 o 
   3   4   2     1813.08     2188.07     37.62 o 
   4   4   2       54.16       51.91      6.34 o 
   5   4   2       20.35       22.65      6.27 o 
   6   4   2       23.91       16.35      7.28 o 
   7   4   2     4711.69     4717.67     78.95 o 
   8   4   2      103.35       95.22     18.03 o 
   9   4   2      132.82      154.62     16.15 o 
  10   4   2      179.09      185.44     25.93 o 
  11   4   2     2038.66     2079.24     95.65 o 
  12   4   2      502.11      456.40     41.17 o 
  13   4   2      432.16      421.34     37.77 o 
  14   4   2       59.95       83.46     27.05 o 
 -15   5   2       13.94       10.12     21.29 o 
 -14   5   2      120.07      115.59     34.42 o 
 -13   5   2        0.63       18.07     18.15 o 
 -12   5   2       78.08       88.89     19.56 o 
 -11   5   2       81.56       73.78     18.99 o 
 -10   5   2     5869.53     5827.11    158.19 o 
  -9   5   2      509.04      549.08     28.59 o 
  -8   5   2     1505.23     1534.42     37.59 o 
  -7   5   2     3252.92     2828.51     56.94 o 
  -6   5   2     5411.45     4730.60     85.68 o 
  -5   5   2      641.24      621.33     19.88 o 
  -4   5   2     3864.78     4094.29     65.01 o 
  -3   5   2    11818.47    12499.19    184.96 o 
  -2   5   2      728.12      983.62     23.66 o 
  -1   5   2      377.42      351.66     15.62 o 
   0   5   2    16671.37    18250.22    265.96 o 
   1   5   2       63.50       95.15      5.48 o 
   2   5   2     2277.37     2161.35     36.38 o 
   3   5   2       55.56       30.75      9.87 o 
   4   5   2      989.29      942.02     22.71 o 
   5   5   2      294.77      377.37     13.49 o 
   6   5   2    12238.78    12200.70    185.12 o 
   7   5   2      129.72       99.87     12.49 o 
   8   5   2     3154.17     3003.10     62.96 o 
   9   5   2       14.88       25.29     12.69 o 
  10   5   2      981.36     1039.62     39.57 o 
  11   5   2        2.33       19.08     16.27 o 
  12   5   2        1.25       15.03     20.55 o 
  13   5   2      631.22      647.38     43.58 o 
  14   5   2       22.78       41.77     27.77 o 
 -15   6   2       51.63       92.75     25.22 o 
 -14   6   2       54.86       87.49     22.50 o 
 -13   6   2       22.13       47.14     18.50 o 
 -12   6   2      720.10      723.25     53.05 o 
 -11   6   2     1343.94     1297.67     46.27 o 
 -10   6   2      114.98       76.10     32.43 o 
  -9   6   2      357.09      380.27     21.96 o 
  -8   6   2     1619.16     1511.79     37.32 o 
  -7   6   2      570.56      583.63     20.97 o 
  -6   6   2     5396.40     5761.45    102.52 o 
  -5   6   2     3534.72     3418.72     64.07 o 
  -4   6   2     7291.26     6952.87    106.59 o 
  -3   6   2      752.99      614.49     16.47 o 
  -2   6   2    10971.98    12090.33    178.95 o 
  -1   6   2       16.24       23.76      8.93 o 
   0   6   2      145.42      125.62      5.83 o 
   1   6   2      278.54      405.09     13.81 o 
   2   6   2    10417.72    11509.46    171.00 o 
   3   6   2      669.89      442.01     16.12 o 
   4   6   2       55.43       41.17      6.44 o 
   5   6   2     1995.89     1827.68     35.29 o 
   6   6   2       58.65       44.97     10.21 o 
   7   6   2      126.19      168.14     16.45 o 
   8   6   2      744.57      671.92     28.69 o 
   9   6   2      623.57      695.79     27.80 o 
  10   6   2       82.36       48.57     16.28 o 
  11   6   2      524.16      543.15     36.66 o 
  12   6   2     1444.78     1453.59     60.39 o 
  13   6   2        1.08        5.91     21.61 o 
  14   6   2       67.56       77.95     27.36 o 
 -15   7   2      192.29      110.56     31.69 o 
 -14   7   2       31.10       54.88     21.00 o 
 -13   7   2        1.89        8.53     17.81 o 
 -12   7   2       28.60       39.05     17.14 o 
 -11   7   2      519.38      559.85     42.97 o 
 -10   7   2      291.27      238.07     27.84 o 
  -9   7   2     3997.83     3551.53     75.48 o 
  -8   7   2       23.92       37.91     10.53 o 
  -7   7   2     1252.68     1042.98     34.10 o 
  -6   7   2     8673.52     8676.49    149.34 o 
  -5   7   2      838.94      745.53     22.76 o 
  -4   7   2     3050.63     3085.78     57.85 o 
  -3   7   2      110.49       62.91      8.19 o 
  -2   7   2      247.53      310.64      9.45 o 
  -1   7   2     6259.77     7280.04    109.84 o 
   0   7   2     1968.58     2092.53     35.28 o 
   1   7   2    23137.62    24256.30    353.71 o 
   2   7   2     2864.31     2664.88     44.66 o 
   3   7   2      800.00      885.94     20.06 o 
   4   7   2      690.42      744.75     18.95 o 
   5   7   2    13332.23    13136.36    197.52 o 
   6   7   2       37.45       37.59      9.45 o 
   7   7   2     4623.41     4456.51    154.11 o 
   8   7   2     2155.75     2246.98     51.67 o 
   9   7   2      230.42      192.56     19.15 o 
  10   7   2      169.13      142.47     19.48 o 
  11   7   2      760.79      852.69     53.86 o 
  12   7   2       29.05       39.34     22.50 o 
  13   7   2       17.77        8.65     22.83 o 
  14   7   2        7.70       24.21     23.49 o 
 -15   8   2       12.48      -31.81     23.20 o 
 -14   8   2       80.84       74.77     29.67 o 
 -13   8   2       20.76       -2.08     22.72 o 
 -12   8   2      402.71      402.00     28.92 o 
 -11   8   2      428.22      375.16     27.65 o 
 -10   8   2       44.82       56.08     13.73 o 
  -9   8   2      217.62      171.59     15.64 o 
  -8   8   2      266.29      249.72     16.51 o 
  -7   8   2     2292.51     2262.90     50.31 o 
  -6   8   2      552.82      476.17     22.39 o 
  -5   8   2     5681.90     5497.99     87.75 o 
  -4   8   2     2815.09     2714.10     46.55 o 
  -3   8   2     6035.07     6999.29    107.48 o 
  -2   8   2     5737.08     6175.54     95.26 o 
  -1   8   2     9244.60    10007.82    149.67 o 
   0   8   2     4076.07     4423.47     69.55 o 
   1   8   2       90.75      114.33      7.14 o 
   2   8   2      412.72      396.65     12.44 o 
   3   8   2     9412.63    10137.05    153.31 o 
   4   8   2     1503.30     1184.59     25.91 o 
   5   8   2      536.48      528.40     16.75 o 
   6   8   2       73.11       75.74      9.45 o 
   7   8   2     1809.62     2020.03     52.56 o 
   8   8   2     1283.68     1138.07     59.50 o 
   9   8   2        7.16       34.07     13.78 o 
  10   8   2      138.33      187.43     22.15 o 
  11   8   2        1.11       17.15     19.09 o 
  12   8   2      622.79      592.93     40.68 o 
  13   8   2       88.56      107.90     39.06 o 
  14   8   2        1.21        7.96     23.57 o 
 -15   9   2        0.92      -46.77     31.44 o 
 -14   9   2       20.30       -5.99     23.56 o 
 -13   9   2       49.53       60.19     23.42 o 
 -12   9   2       46.30       44.58     20.84 o 
 -11   9   2      290.03      329.16     26.35 o 
 -10   9   2      376.39      295.76     24.89 o 
  -9   9   2      227.56      264.60     25.07 o 
  -8   9   2       20.07        9.52     10.19 o 
  -7   9   2      806.42      688.34     28.37 o 
  -6   9   2      450.20      482.99     19.22 o 
  -5   9   2     2116.49     2242.06     41.17 o 
  -4   9   2    13250.31    13621.42    203.96 o 
  -3   9   2      594.60      571.64     15.02 o 
  -2   9   2     4226.51     4564.57     72.80 o 
  -1   9   2      165.08      219.99     10.65 o 
   0   9   2     5065.27     5502.02     93.80 o 
   1   9   2     3521.82     3835.55     62.06 o 
   2   9   2     7283.23     8136.89    124.46 o 
   3   9   2       21.04       71.13      7.91 o 
   4   9   2     6899.59     6896.60    108.44 o 
   5   9   2     3047.79     3371.88     58.71 o 
   6   9   2     8578.94     8609.25    149.69 o 
   7   9   2       32.21       33.61     11.96 o 
   8   9   2       18.35       32.36     12.97 o 
   9   9   2      513.99      518.29     25.51 o 
  10   9   2      367.99      348.94     26.56 o 
  11   9   2        0.50       -0.23     18.41 o 
  12   9   2      144.76      140.36     37.97 o 
  13   9   2      131.37      124.68     30.67 o 
  14   9   2       33.82       32.95     25.00 o 
 -14  10   2        0.84      -20.77     22.39 o 
 -13  10   2      151.11      162.58     30.08 o 
 -12  10   2       12.48       -0.93     19.93 o 
 -11  10   2      267.09      320.73     32.28 o 
 -10  10   2      333.20      407.91     22.90 o 
  -9  10   2      722.57      704.62     27.32 o 
  -8  10   2       98.66       82.48     13.08 o 
  -7  10   2     2653.72     2772.97     58.66 o 
  -6  10   2      630.32      576.35     37.42 o 
  -5  10   2        8.82        8.05      6.25 o 
  -4  10   2     1439.56     1644.54     32.50 o 
  -3  10   2     4333.76     4065.02     66.59 o 
  -2  10   2      366.81      362.77     11.97 o 
  -1  10   2    14788.10    14842.09    220.69 o 
   0  10   2     2843.63     2816.77     47.92 o 
   1  10   2     2845.87     2691.01     46.53 o 
   2  10   2      377.20      398.15     13.64 o 
   3  10   2     4400.39     4088.44     67.86 o 
   4  10   2      779.63      961.42     23.92 o 
   5  10   2       65.40       26.83      8.74 o 
   6  10   2      216.96      304.91     20.55 o 
   7  10   2     1707.07     1522.28     39.22 o 
   8  10   2      269.52      213.33     17.82 o 
   9  10   2      584.36      535.32     49.69 o 
  10  10   2      295.67      311.85     25.62 o 
  11  10   2      105.58      128.80     25.56 o 
  12  10   2       85.05       55.39     23.68 o 
  13  10   2      138.52      223.15     31.60 o 
  14  10   2       26.57       24.84     30.20 o 
 -14  11   2       15.17       34.59     30.58 o 
 -13  11   2       12.23        7.43     23.25 o 
 -12  11   2      371.00      406.73     37.56 o 
 -11  11   2       57.58       82.17     19.43 o 
 -10  11   2      628.62      540.26     30.73 o 
  -9  11   2      166.95      167.56     20.47 o 
  -8  11   2      630.00      660.49     25.86 o 
  -7  11   2       68.62       64.69     16.69 o 
  -6  11   2      211.54      183.13     19.37 o 
  -5  11   2      819.45      799.36     24.63 o 
  -4  11   2     7668.81     7657.58    119.66 o 
  -3  11   2      417.15      473.04     14.68 o 
  -2  11   2     2986.77     2679.27     47.15 o 
  -1  11   2     8233.57     8527.70    130.81 o 
   0  11   2       21.37       19.20      6.52 o 
   1  11   2       11.42        9.16      7.26 o 
   2  11   2     5529.77     5744.92     91.36 o 
   3  11   2        4.53       16.59      7.62 o 
   4  11   2     4343.06     3915.81     66.89 o 
   5  11   2      208.96      221.93     14.47 o 
   6  11   2     1789.30     1785.87     42.97 o 
   7  11   2      315.50      416.72     21.00 o 
   8  11   2      355.70      295.19     20.55 o 
   9  11   2      182.02      123.51     27.42 o 
  10  11   2      120.54      177.01     22.56 o 
  11  11   2      380.90      461.24     31.53 o 
  12  11   2       30.79       41.72     23.19 o 
  13  11   2        9.28        7.16     23.14 o 
 -14  12   2        4.44       13.49     27.48 o 
 -13  12   2      461.60      466.37     41.91 o 
 -12  12   2      110.90      104.45     26.96 o 
 -11  12   2       47.21       85.69     20.12 o 
 -10  12   2      102.01      112.55     20.48 o 
  -9  12   2     1143.33     1096.19     41.75 o 
  -8  12   2      576.67      625.72     33.98 o 
  -7  12   2      230.46      219.73     20.80 o 
  -6  12   2     2456.91     2248.08     58.73 o 
  -5  12   2     3375.82     3244.83     57.55 o 
  -4  12   2       73.46       56.78     10.70 o 
  -3  12   2     5442.69     5467.72     88.19 o 
  -2  12   2     3116.38     3010.04     52.74 o 
  -1  12   2     2939.98     3006.61     55.71 o 
   0  12   2       18.33       28.23      6.99 o 
   1  12   2    15861.54    16471.07    267.95 o 
   2  12   2      642.95      627.89     18.53 o 
   3  12   2     1646.98     1646.56     34.15 o 
   4  12   2      308.21      309.52     14.61 o 
   5  12   2      359.12      391.94     16.78 o 
   6  12   2      113.22      162.81     15.30 o 
   7  12   2       19.49        8.80     11.04 o 
   8  12   2       23.18       14.06     15.34 o 
   9  12   2      300.32      292.63     24.70 o 
  10  12   2       72.93       71.47     19.45 o 
  11  12   2      259.36      305.85     27.53 o 
  12  12   2      536.88      705.97     45.16 o 
  13  12   2      112.69      137.76     35.48 o 
 -14  13   2       49.04       18.65     30.46 o 
 -13  13   2       10.44       -0.96     25.67 o 
 -12  13   2      650.27      717.37     50.24 o 
 -11  13   2      647.45      642.16     59.50 o 
 -10  13   2      155.20      123.34     20.87 o 
  -9  13   2      237.34      315.17     25.59 o 
  -8  13   2      279.70      305.57     24.35 o 
  -7  13   2     4468.37     4622.68    131.96 o 
  -6  13   2      977.82      900.62     46.49 o 
  -5  13   2      311.68      268.86     15.97 o 
  -4  13   2      633.59      729.32     29.96 o 
  -3  13   2     1063.37      832.92     37.80 o 
  -2  13   2     2110.79     1942.22     37.61 o 
  -1  13   2      949.22      945.67     22.90 o 
   0  13   2     1015.68      972.23     23.52 o 
   1  13   2       74.38      102.51      9.77 o 
   2  13   2     3131.00     3005.71     53.78 o 
   3  13   2      294.87      241.07     13.41 o 
   4  13   2      796.99      825.22     23.55 o 
   5  13   2      266.51      272.46     15.23 o 
   6  13   2      149.68      172.05     16.01 o 
   7  13   2      318.92      417.61     24.22 o 
   8  13   2      740.66      755.64     52.73 o 
   9  13   2       20.63       21.98     22.20 o 
  10  13   2       12.76       12.76     17.89 o 
  11  13   2      104.49      121.88     26.17 o 
  12  13   2        6.84       19.57     44.35 o 
  13  13   2      338.01      339.54     55.80 o 
 -13  14   2      259.46      319.45     80.34 o 
 -12  14   2      180.01      213.87     32.53 o 
 -11  14   2      100.40       93.41     20.23 o 
 -10  14   2        0.94       11.65     17.22 o 
  -9  14   2       32.38       66.54     23.40 o 
  -8  14   2      384.14      398.57     27.17 o 
  -7  14   2       10.45        9.04     15.51 o 
  -6  14   2     2695.30     2893.39     80.12 o 
  -5  14   2      193.06      187.19     19.18 o 
  -4  14   2     6443.92     6351.48    113.82 o 
  -3  14   2       33.72       39.03     10.64 o 
  -2  14   2     4583.04     4682.07     86.89 o 
  -1  14   2       16.11        6.29      8.91 o 
   0  14   2      802.04      727.99     20.67 o 
   1  14   2     1703.55     1736.34     35.79 o 
   2  14   2     1197.07     1216.51     28.65 o 
   3  14   2     2820.30     2597.27     72.40 o 
   4  14   2        0.17       11.83      9.49 o 
   5  14   2      896.34      841.83     28.42 o 
   6  14   2      129.10      109.93     15.24 o 
   7  14   2       15.18       43.06     15.07 o 
   8  14   2      332.72      356.88     25.25 o 
   9  14   2       25.31        6.78     17.01 o 
  10  14   2      219.23      239.06     50.43 o 
  11  14   2        8.09       40.47     25.41 o 
  12  14   2     1297.60     1140.55     71.68 o 
  13  14   2       29.30       19.73     30.57 o 
 -13  15   2       11.86       20.93     27.45 o 
 -12  15   2       10.45       35.56     28.86 o 
 -11  15   2      360.46      397.49     31.80 o 
 -10  15   2      193.69      145.36     23.59 o 
  -9  15   2      136.79      111.42     20.89 o 
  -8  15   2      163.82      181.23     22.53 o 
  -7  15   2     2875.95     2967.72     75.57 o 
  -6  15   2      508.06      470.99     28.26 o 
  -5  15   2      171.40      134.32     18.27 o 
  -4  15   2       20.56       25.37     11.75 o 
  -3  15   2     3039.69     3133.74     63.42 o 
  -2  15   2      686.28      708.95     24.85 o 
  -1  15   2      973.56      884.02     30.23 o 
   0  15   2      125.51      119.52     15.15 o 
   1  15   2        0.37        8.07     10.01 o 
   2  15   2     1359.62     1303.45     30.61 o 
   3  15   2       18.28       38.98     10.14 o 
   4  15   2      745.73      818.40     24.81 o 
   5  15   2      155.67      115.79     14.80 o 
   6  15   2      104.64       71.25     16.10 o 
   7  15   2     1058.06     1108.99     46.49 o 
   8  15   2      129.14      123.19     22.99 o 
   9  15   2      207.82      192.33     56.04 o 
  10  15   2        1.99      -19.45     21.63 o 
  11  15   2        9.74       -2.15     23.81 o 
  12  15   2       53.17       44.37     32.02 o 
 -13  16   2        9.45       33.55     30.33 o 
 -12  16   2      280.74      281.86     44.18 o 
 -11  16   2       18.40       12.34     24.77 o 
 -10  16   2       12.11       30.02     18.89 o 
  -9  16   2        6.77       -2.25     25.27 o 
  -8  16   2     1673.57     1697.87     55.23 o 
  -7  16   2       32.41       51.10     17.99 o 
  -6  16   2     1571.07     1644.94     51.17 o 
  -5  16   2     1648.68     1771.30     52.69 o 
  -4  16   2      604.84      567.19     23.43 o 
  -3  16   2     2279.33     2220.22     50.03 o 
  -2  16   2     1467.62     1306.08     39.35 o 
  -1  16   2     2763.12     2599.34     55.56 o 
   0  16   2      293.59      246.65     17.29 o 
   1  16   2      430.71      459.43     23.91 o 
   2  16   2       24.84        5.81     18.36 o 
   3  16   2     3426.02     3417.41     69.23 o 
   4  16   2       22.98       43.39     11.26 o 
   5  16   2       67.41       74.73     20.30 o 
   6  16   2      250.04      300.22     28.44 o 
   7  16   2      276.88      373.31     52.70 o 
   8  16   2     1181.41     1066.38     77.15 o 
   9  16   2      465.88      451.94     44.75 o 
  10  16   2      229.95      239.31     48.73 o 
  11  16   2      377.04      387.36     43.31 o 
  12  16   2      219.72      246.59     43.26 o 
 -12  17   2       83.99       86.21     33.69 o 
 -11  17   2      101.92      105.68     24.58 o 
 -10  17   2      516.99      481.45     33.87 o 
  -9  17   2      782.68      719.11     38.35 o 
  -8  17   2      142.64      147.57     22.87 o 
  -7  17   2      641.84      628.57     42.36 o 
  -6  17   2     1672.77     1704.28     82.40 o 
  -5  17   2      360.67      352.55     26.16 o 
  -4  17   2       89.21      115.03     15.14 o 
  -3  17   2       80.92       63.62     13.37 o 
  -2  17   2      150.51      133.48     14.62 o 
  -1  17   2     1264.56     1278.24     35.45 o 
   0  17   2      390.41      373.38     22.94 o 
   1  17   2     1184.64     1057.86     31.91 o 
   2  17   2      450.37      427.33     21.27 o 
   3  17   2      458.51      445.70     21.95 o 
   4  17   2        4.12       14.81     14.33 o 
   5  17   2       16.81       10.22     16.62 o 
   6  17   2      981.41      986.34     56.92 o 
   7  17   2     2515.97     2490.88     78.22 o 
   8  17   2       16.51       16.46     21.09 o 
   9  17   2      179.42      161.06     34.97 o 
  10  17   2       30.61       53.06     29.56 o 
  11  17   2       22.12       -3.73     29.80 o 
 -12  18   2      105.06      117.76     29.47 o 
 -11  18   2      114.11       71.69     37.42 o 
 -10  18   2       53.81       78.47     40.82 o 
  -9  18   2        0.41        3.79     18.31 o 
  -8  18   2      330.20      383.70     34.68 o 
  -7  18   2      337.16      315.40     30.12 o 
  -6  18   2       16.85       24.99     17.06 o 
  -5  18   2      204.57      192.88     22.41 o 
  -4  18   2       17.96       -5.70     15.00 o 
  -3  18   2      238.30      190.97     17.37 o 
  -2  18   2      460.39      447.04     25.18 o 
  -1  18   2      335.32      396.58     30.68 o 
   0  18   2      100.94      130.52     15.77 o 
   1  18   2      204.69      224.13     17.79 o 
   2  18   2       58.96       72.62     16.89 o 
   3  18   2      862.49      893.54     47.64 o 
   4  18   2      104.18      128.98     24.15 o 
   5  18   2       50.89       86.36     28.40 o 
   6  18   2     1546.45     1417.49     97.42 o 
   7  18   2      877.45      852.08     44.00 o 
   8  18   2      675.56      632.88     40.42 o 
   9  18   2        0.51       -3.69     26.29 o 
  10  18   2       12.08       -3.61     24.32 o 
  11  18   2      311.73      370.76     72.15 o 
 -12  19   2      126.98      105.38     35.09 o 
 -11  19   2       91.05       74.57     27.52 o 
 -10  19   2      165.91      188.81     32.94 o 
  -9  19   2       96.57       93.32     22.55 o 
  -8  19   2       52.15       93.72     24.59 o 
  -7  19   2       19.62       26.18     19.03 o 
  -6  19   2      574.30      584.24     33.59 o 
  -5  19   2       89.27      111.24     22.40 o 
  -4  19   2       19.78       36.73     15.91 o 
  -3  19   2      332.16      341.71     21.08 o 
  -2  19   2      237.95      214.79     20.85 o 
  -1  19   2      311.52      351.78     23.94 o 
   0  19   2      763.92      725.22     35.26 o 
   1  19   2      730.99      735.44     32.39 o 
   2  19   2     3594.65     3533.69     82.67 o 
   3  19   2       72.61      154.90     23.02 o 
   4  19   2      783.90      820.92     52.27 o 
   5  19   2     1755.33     1682.26     80.16 o 
   6  19   2     1537.71     1566.15     76.38 o 
   7  19   2       64.97       91.22     58.89 o 
   8  19   2      235.60      182.74     37.32 o 
   9  19   2      204.63      217.75     59.62 o 
  10  19   2      133.59      100.09     90.88 o 
  11  19   2       12.22      -46.90     31.27 o 
 -11  20   2        1.34        8.96     28.67 o 
 -10  20   2        2.32      -16.94     23.50 o 
  -9  20   2      368.49      475.75     35.74 o 
  -8  20   2        0.98        5.12     23.30 o 
  -7  20   2      138.14      141.30     23.95 o 
  -6  20   2       15.35       31.05     18.94 o 
  -5  20   2      121.79      133.35     21.46 o 
  -4  20   2       36.97       59.94     17.86 o 
  -3  20   2       16.65       20.71     22.25 o 
  -2  20   2      483.10      425.42     31.04 o 
  -1  20   2      552.55      624.99     31.74 o 
   0  20   2     2097.01     2112.08     81.17 o 
   1  20   2      238.18      300.84     31.28 o 
   2  20   2      444.12      476.69     28.62 o 
   3  20   2      942.15      831.01     78.06 o 
   4  20   2      101.67      113.51     32.72 o 
   5  20   2       19.79       15.35     26.27 o 
   6  20   2      957.77      986.45    118.69 o 
   7  20   2      320.66      245.43     40.17 o 
   8  20   2       28.13       27.63     44.53 o 
   9  20   2       18.06        3.27     43.62 o 
  10  20   2       14.63      -24.41     86.52 o 
 -10  21   2      143.68      146.12     30.82 o 
  -9  21   2       10.67        9.57     24.20 o 
  -8  21   2       45.58       67.29     22.51 o 
  -7  21   2       20.20       30.29     25.40 o 
  -6  21   2      151.55      180.69     33.10 o 
  -5  21   2       88.44      103.97     25.90 o 
  -4  21   2       63.50       57.28     23.18 o 
  -3  21   2       16.89        7.36     15.84 o 
  -2  21   2        3.44      -13.76     16.41 o 
  -1  21   2       12.23       25.57     17.53 o 
   0  21   2        0.53        5.18     17.28 o 
   1  21   2     2489.75     2570.01     68.00 o 
   2  21   2      303.66      309.76     42.29 o 
   3  21   2       31.69       34.51     29.82 o 
   4  21   2      403.92      506.27     81.61 o 
   5  21   2     1480.17     1693.05     82.17 o 
   6  21   2      124.80       96.07     32.83 o 
   7  21   2      473.06      605.07     54.60 o 
   8  21   2       59.84       36.82     31.76 o 
   9  21   2        3.80       66.89     50.53 o 
 -10  22   2        2.02      -19.05     24.39 o 
  -9  22   2       70.92       56.96     32.46 o 
  -8  22   2        2.73      -32.57     28.40 o 
  -7  22   2        0.15       19.34     43.97 o 
  -6  22   2       32.12       -9.28     24.55 o 
  -5  22   2       41.17       70.23     26.63 o 
  -4  22   2        2.96      -30.69     20.46 o 
  -3  22   2       48.68        8.59     20.42 o 
  -2  22   2        1.50        0.17     17.20 o 
  -1  22   2        7.08       40.22     19.01 o 
   0  22   2     1596.73     1645.06     52.79 o 
   1  22   2      710.78      679.02     36.57 o 
   2  22   2      366.24      388.49     33.79 o 
   3  22   2      170.94      178.58     35.33 o 
   4  22   2       26.54       53.68     30.97 o 
   5  22   2        0.46      -13.30     25.50 o 
   6  22   2      163.99      182.74     37.46 o 
   7  22   2        9.97      -34.02     30.35 o 
   8  22   2       58.86       10.34     31.74 o 
  -9  23   2       39.70        0.71     30.42 o 
  -8  23   2        4.83       27.32     31.60 o 
  -7  23   2      141.36      105.89     31.57 o 
  -6  23   2       17.77       22.76     25.22 o 
  -5  23   2       43.43       95.93     26.90 o 
  -4  23   2       49.23       37.38     25.38 o 
  -3  23   2        3.92       20.46     22.31 o 
  -2  23   2      171.84      176.54     23.93 o 
  -1  23   2      324.22      308.49     31.64 o 
   0  23   2      633.78      666.74     35.59 o 
   1  23   2      307.53      339.62     39.99 o 
   2  23   2        4.99      -23.86     21.30 o 
   3  23   2       24.40       75.07     31.49 o 
   4  23   2        6.01        6.62     32.54 o 
   5  23   2       49.06       56.71     47.26 o 
   6  23   2      488.39      496.06     53.39 o 
   7  23   2       24.94        9.82     30.02 o 
   8  23   2      128.91      104.19     38.00 o 
  -8  24   2        0.13      -24.52     30.03 o 
  -7  24   2       14.27       24.56     34.35 o 
  -6  24   2      138.00      127.29     32.28 o 
  -5  24   2      783.92      754.63     52.96 o 
  -4  24   2      126.32      170.08     31.42 o 
  -3  24   2      151.96      172.81     30.69 o 
  -2  24   2       46.33       60.38     21.38 o 
  -1  24   2      351.57      358.09     41.72 o 
   0  24   2     1024.36     1017.77     75.95 o 
   1  24   2        0.39       12.65     22.98 o 
   2  24   2        1.58      -17.20     27.70 o 
   3  24   2       17.91       31.75     30.39 o 
   4  24   2        4.99        5.57     28.56 o 
   5  24   2       28.68      -21.74     27.88 o 
   6  24   2       19.79      -28.67     28.52 o 
   7  24   2       40.14       -6.99     29.43 o 
  -7  25   2       46.52      -12.77     32.54 o 
  -6  25   2      476.04      520.13     47.38 o 
  -5  25   2        2.97       11.97     68.52 o 
  -4  25   2      189.23      234.04     35.84 o 
  -3  25   2        3.72       -5.43     24.75 o 
  -2  25   2        7.90        4.69     24.44 o 
  -1  25   2      201.02      233.87     27.39 o 
   0  25   2        6.61       10.58     23.41 o 
   1  25   2        5.86       -2.79     23.27 o 
   2  25   2       38.38       43.29     34.53 o 
   3  25   2        0.43       -6.45     30.51 o 
   4  25   2       39.52       61.83     32.42 o 
   5  25   2       34.46       20.59     31.31 o 
   6  25   2      123.69       38.53     55.26 o 
  -6  26   2        0.84       40.71     46.17 o 
  -5  26   2     1256.27     1243.16     91.24 o 
  -4  26   2       29.88       81.46     29.80 o 
  -3  26   2       12.90       12.71     26.64 o 
  -2  26   2       48.03      -19.82     49.48 o 
  -1  26   2      160.07      165.42     30.65 o 
   0  26   2       53.49       46.87     26.89 o 
   1  26   2      211.86      200.79     31.62 o 
   2  26   2       50.88       50.37     32.97 o 
   3  26   2        4.67       -7.35     31.09 o 
   4  26   2        8.86       -4.09     37.81 o 
   5  26   2        7.73       45.07     43.26 o 
  -5  27   2      205.81      213.39     61.80 o 
  -4  27   2      169.42      175.34     34.68 o 
  -3  27   2       22.08       15.02     47.44 o 
  -2  27   2       44.46       31.08     42.53 o 
  -1  27   2       41.20      -17.28     26.57 o 
   0  27   2        4.91       38.71     27.91 o 
   1  27   2       33.89        5.56     25.17 o 
   2  27   2        8.34       70.56     43.26 o 
   3  27   2        1.92        1.02     36.40 o 
   4  27   2        3.52      -14.90     44.35 o 
  -2  28   2        3.21      -12.52     59.62 o 
  -1  28   2        0.56        1.83     34.32 o 
   0  28   2      227.78      259.01     36.08 o 
   1  28   2       10.76      -15.94     32.04 o 
 -15   0   3        1.76      -35.64     23.76 o 
 -13   0   3      903.28      825.28     57.62 o 
 -11   0   3        6.12      -14.29     21.15 o 
  -9   0   3     1817.20     1485.46     62.82 o 
  -7   0   3     4759.47     4675.10    107.21 o 
  -5   0   3    10459.37    11624.03    245.51 o 
  -3   0   3     6668.15     7697.03    163.57 o 
  -1   0   3    54404.87    61825.25   1261.04 o 
   1   0   3    76908.55    79973.09   1629.15 o 
   3   0   3    60894.91    67387.07   1375.71 o 
   5   0   3     4804.61     5226.72    118.20 o 
   7   0   3     6125.83     6427.37    146.60 o 
   9   0   3      654.95      611.53     41.38 o 
  11   0   3      796.71      690.62     48.32 o 
  13   0   3      283.33      279.55     59.25 o 
 -16   1   3       55.91      105.04     26.56 o 
 -15   1   3        0.16       -2.50     20.55 o 
 -14   1   3        9.12       25.84     19.74 o 
 -13   1   3       18.93       54.90     27.97 o 
 -12   1   3      898.10      920.48     40.42 o 
 -11   1   3      673.18      717.29     34.45 o 
 -10   1   3     2461.62     2288.25     61.27 o 
  -9   1   3       14.39        9.05     13.22 o 
  -8   1   3     3753.95     3606.98     80.02 o 
  -7   1   3     4032.22     4258.81     69.87 o 
  -6   1   3      314.76      409.26     16.99 o 
  -5   1   3     3460.69     3655.13     59.10 o 
  -4   1   3    11181.61    11809.87    175.24 o 
  -3   1   3     1787.09     1676.95     31.27 o 
  -2   1   3     1500.63     1651.66     28.36 o 
  -1   1   3    21990.50    25009.90    362.76 o 
   0   1   3     5168.31     5765.31     86.54 o 
   1   1   3     1265.72     1173.56     20.80 o 
   2   1   3    34062.61    37398.63    541.52 o 
   3   1   3      854.50     1210.30     24.28 o 
   4   1   3     8881.23     9515.96    143.89 o 
   5   1   3       31.17       53.57      7.51 o 
   6   1   3      589.72      601.46     18.29 o 
   7   1   3      576.41      636.33     20.14 o 
   8   1   3      436.53      405.86     17.18 o 
   9   1   3       33.04       43.18     14.52 o 
  10   1   3      488.64      516.48     28.48 o 
  11   1   3       38.13       45.72     17.48 o 
  12   1   3      475.66      436.04     35.93 o 
  13   1   3      482.91      447.63     46.76 o 
  14   1   3       76.01       84.38     34.69 o 
 -16   2   3       78.43       70.79     24.98 o 
 -15   2   3       37.53       31.92     22.19 o 
 -14   2   3        2.37       23.30     19.25 o 
 -13   2   3      330.52      380.77     30.79 o 
 -12   2   3      319.22      377.58     27.85 o 
 -11   2   3        3.68       -9.85     14.53 o 
 -10   2   3      580.27      701.36     31.84 o 
  -9   2   3      692.39      741.46     30.55 o 
  -8   2   3     3647.54     4032.27     76.45 o 
  -7   2   3      883.25      814.20     19.40 o 
  -6   2   3      228.50      135.58      7.53 o 
  -5   2   3       18.28       23.80      4.83 o 
  -4   2   3    18241.09    18212.91    267.45 o 
  -3   2   3     8256.49     8661.79    129.82 o 
  -2   2   3     4913.75     5654.75     85.89 o 
  -1   2   3    19149.89    21895.90    317.97 o 
   0   2   3      751.90      900.13     18.76 o 
   1   2   3      366.03      324.81     10.21 o 
   2   2   3      367.57      415.31     11.06 o 
   3   2   3    28293.17    32780.22    476.19 o 
   4   2   3       11.90        4.66      5.17 o 
   5   2   3     2945.11     2837.17     49.46 o 
   6   2   3     3113.77     3190.09     55.81 o 
   7   2   3     6170.50     6172.07    100.11 o 
   8   2   3       61.48       75.83     12.57 o 
   9   2   3      917.28      956.85     40.72 o 
  10   2   3      747.20      806.28     34.73 o 
  11   2   3       74.98       89.66     19.14 o 
  12   2   3     2124.91     2191.29     75.13 o 
  13   2   3       56.56      102.40     26.57 o 
  14   2   3       25.60       61.04     33.33 o 
 -16   3   3       22.92      -29.13     19.42 o 
 -15   3   3        4.94       21.28     22.22 o 
 -14   3   3      150.95      151.07     24.93 o 
 -13   3   3        1.22       11.67     26.29 o 
 -12   3   3       69.43      110.75     20.31 o 
 -11   3   3     3156.54     3085.72     78.38 o 
 -10   3   3       10.12       -5.45     12.58 o 
  -9   3   3      169.96      171.67     17.85 o 
  -8   3   3      830.50      965.94     34.78 o 
  -7   3   3     7076.75     6965.71    121.94 o 
  -6   3   3     5440.32     5979.51    104.92 o 
  -5   3   3     6270.05     6777.52    104.30 o 
  -4   3   3     8403.01     8242.44    124.68 o 
  -3   3   3    26080.84    28721.16    418.05 o 
  -2   3   3     1127.20     1046.97     22.38 o 
  -1   3   3    26423.57    31083.58    450.02 o 
   0   3   3     6395.71     6957.98    103.94 o 
   1   3   3     3125.02     3872.38     66.34 o 
   2   3   3    29242.85    33579.70    487.13 o 
   3   3   3      397.79      293.75     10.18 o 
   4   3   3     2553.68     2237.02     39.68 o 
   5   3   3     4014.69     3621.80     60.84 o 
   6   3   3     2560.22     2502.17     46.21 o 
   7   3   3      218.07      188.63     12.66 o 
   8   3   3      438.41      391.05     23.18 o 
   9   3   3      186.84      171.58     16.77 o 
  10   3   3      270.17      294.87     23.38 o 
  11   3   3        1.34       30.91     19.30 o 
  12   3   3      119.78       97.75     24.26 o 
  13   3   3     1188.65     1245.38     58.55 o 
  14   3   3       14.58      -16.83     30.20 o 
 -16   4   3      129.18      201.98     46.56 o 
 -15   4   3      167.39      131.47     26.81 o 
 -14   4   3       19.63       20.72     19.39 o 
 -13   4   3       10.54       -3.71     17.35 o 
 -12   4   3     1254.35     1183.00     46.49 o 
 -11   4   3      165.04      138.52     20.09 o 
 -10   4   3       99.39       97.11     16.75 o 
  -9   4   3      454.44      446.84     25.51 o 
  -8   4   3      976.84      924.46     27.25 o 
  -7   4   3       61.36       41.30     12.45 o 
  -6   4   3     6393.48     6071.13    106.80 o 
  -5   4   3     7043.93     7856.07    120.12 o 
  -4   4   3    23397.70    25867.08    377.66 o 
  -3   4   3      195.22      160.90     10.08 o 
  -2   4   3    16226.63    17181.43    274.31 o 
  -1   4   3     1939.78     1921.19     32.23 o 
   0   4   3     9801.34    10093.26    149.48 o 
   1   4   3     1595.55     1489.38     26.31 o 
   2   4   3      640.67      716.66     15.92 o 
   3   4   3     4785.14     4770.10     75.20 o 
   4   4   3      432.07      251.33     10.74 o 
   5   4   3     1504.15     1822.80     35.31 o 
   6   4   3     1478.98     1514.67     32.30 o 
   7   4   3      268.58      244.11     13.64 o 
   8   4   3     1260.93     1257.05     36.57 o 
   9   4   3     2382.80     2347.55     54.62 o 
  10   4   3      119.36      116.97     18.58 o 
  11   4   3     1067.73      996.86     48.13 o 
  12   4   3     1052.17     1068.76     66.23 o 
  13   4   3        4.75        4.14     22.35 o 
  14   4   3       95.51      114.98     60.16 o 
 -15   5   3      101.21      114.42     25.46 o 
 -14   5   3       23.95       30.59     19.89 o 
 -13   5   3      178.23      256.54     26.53 o 
 -12   5   3        8.70        2.98     16.68 o 
 -11   5   3     1634.87     1644.84     52.16 o 
 -10   5   3     1445.17     1341.65     60.87 o 
  -9   5   3     1183.08     1109.62     37.10 o 
  -8   5   3      354.96      305.38     18.22 o 
  -7   5   3      956.21      857.09     25.26 o 
  -6   5   3     8057.92     8225.74    141.23 o 
  -5   5   3       36.63       51.94      5.65 o 
  -4   5   3     7198.24     8145.59    123.67 o 
  -3   5   3    15910.20    16980.83    249.75 o 
  -2   5   3     1176.39     1219.47     26.10 o 
  -1   5   3    50561.58    54374.04    856.70 o 
   0   5   3    23052.00    26358.78    383.06 o 
   1   5   3     1328.33     1511.39     26.94 o 
   2   5   3      191.50       93.29      8.46 o 
   3   5   3     1893.44     2306.01     40.15 o 
   4   5   3     1671.14     1770.34     33.54 o 
   5   5   3     6498.86     6763.69    106.49 o 
   6   5   3     1436.98     1517.85     36.12 o 
   7   5   3     5196.95     5462.58    100.95 o 
   8   5   3        2.13      -11.73     12.50 o 
   9   5   3      111.81      107.37     15.46 o 
  10   5   3      739.18      778.35     40.31 o 
  11   5   3      254.35      326.73     31.72 o 
  12   5   3      377.76      328.67     33.80 o 
  13   5   3       98.49      123.01     34.31 o 
  14   5   3       11.36       21.22     23.84 o 
 -15   6   3        0.39       20.27     23.87 o 
 -14   6   3        2.34       17.01     18.86 o 
 -13   6   3       17.51       42.34     19.04 o 
 -12   6   3      198.75      282.61     40.56 o 
 -11   6   3      989.80     1021.14     40.52 o 
 -10   6   3      950.78      778.46     35.48 o 
  -9   6   3      848.23      935.58     29.52 o 
  -8   6   3     1124.79     1070.98     44.96 o 
  -7   6   3      168.56      152.17     12.82 o 
  -6   6   3     2219.78     2178.67     45.86 o 
  -5   6   3     7092.55     7419.26    114.56 o 
  -4   6   3     5747.26     6619.28    102.44 o 
  -3   6   3      925.15      864.80     18.79 o 
  -2   6   3    10900.31    10735.63    175.68 o 
  -1   6   3     2047.87     2206.58     41.63 o 
   0   6   3      519.18      659.46     14.86 o 
   1   6   3       57.58       33.75     11.29 o 
   2   6   3     1181.38      981.64     20.83 o 
   3   6   3       16.84       36.92     10.08 o 
   4   6   3       48.01       90.69      8.12 o 
   5   6   3      368.59      391.34     14.53 o 
   6   6   3      380.56      439.85     16.27 o 
   7   6   3     1720.86     1468.84     50.48 o 
   8   6   3     1835.99     1908.29     46.41 o 
   9   6   3     1051.32     1040.50     35.71 o 
  10   6   3       11.76       16.52     18.28 o 
  11   6   3     2017.68     1935.82     68.64 o 
  12   6   3      156.88      181.24     34.24 o 
  13   6   3        2.20        8.77     21.63 o 
  14   6   3        7.26       29.78     24.97 o 
 -15   7   3        0.78        0.27     45.65 o 
 -14   7   3       49.54       26.10     23.97 o 
 -13   7   3       10.81       -3.25     17.74 o 
 -12   7   3       12.39       40.30     17.88 o 
 -11   7   3        0.32        0.51     14.13 o 
 -10   7   3     2841.52     2604.33     74.85 o 
  -9   7   3      889.19      845.94     29.27 o 
  -8   7   3      119.51      129.39     13.29 o 
  -7   7   3     2152.35     2216.74     66.81 o 
  -6   7   3     2669.17     2398.51     49.75 o 
  -5   7   3      313.27      313.24     17.89 o 
  -4   7   3     3730.54     4428.79     71.43 o 
  -3   7   3     6805.42     7428.32    113.92 o 
  -2   7   3     2065.11     2201.41     42.97 o 
  -1   7   3    18257.09    19471.90    312.44 o 
   0   7   3    51298.33    58737.02    848.59 o 
   1   7   3      508.82      424.89     19.01 o 
   2   7   3    12282.45    12258.58    201.19 o 
   3   7   3       71.34      117.24      9.05 o 
   4   7   3     1867.22     1739.95     34.17 o 
   5   7   3     5122.62     5377.25     87.54 o 
   6   7   3    10010.10     9582.77    149.04 o 
   7   7   3     4030.65     3817.11     92.82 o 
   8   7   3      990.44      875.51     30.16 o 
   9   7   3      433.87      380.50     25.59 o 
  10   7   3      181.22      163.86     21.21 o 
  11   7   3       20.23        8.33     20.03 o 
  12   7   3      271.91      288.50     44.42 o 
  13   7   3       27.68       55.02     24.16 o 
  14   7   3       76.67       93.90     28.31 o 
 -15   8   3       20.95       61.61     26.90 o 
 -14   8   3        1.53       -3.92     22.27 o 
 -13   8   3       47.56        9.02     21.90 o 
 -12   8   3      727.57      701.43     37.57 o 
 -11   8   3      119.57       99.14     18.19 o 
 -10   8   3      801.48      813.06     32.59 o 
  -9   8   3       81.08       65.99     12.98 o 
  -8   8   3     1730.63     1771.16     42.63 o 
  -7   8   3      305.33      289.32     16.38 o 
  -6   8   3     1346.56     1364.06     33.53 o 
  -5   8   3     6509.35     6285.25     99.62 o 
  -4   8   3      900.46      869.20     20.40 o 
  -3   8   3      190.87      166.90     11.23 o 
  -2   8   3     1401.05     1794.21     42.24 o 
  -1   8   3    11598.75    12265.42    200.20 o 
   0   8   3     1999.78     1905.70     33.65 o 
   1   8   3      258.74      208.59     11.04 o 
   2   8   3     2927.98     3574.80     58.85 o 
   3   8   3      163.33      219.26     21.44 o 
   4   8   3     8660.77     9211.72    155.79 o 
   5   8   3      719.86      681.85     20.11 o 
   6   8   3     4345.77     4146.17     71.48 o 
   7   8   3     1663.88     1681.78     42.13 o 
   8   8   3      880.06      762.02     37.22 o 
   9   8   3       20.05        4.82     14.93 o 
  10   8   3       80.89      111.50     20.34 o 
  11   8   3     1697.46     1762.30     65.87 o 
  12   8   3       13.62       12.05     21.37 o 
  13   8   3       13.47       30.59     23.25 o 
  14   8   3       13.62        2.29     29.39 o 
 -15   9   3       15.77       48.13     55.83 o 
 -14   9   3        7.07        8.70     22.34 o 
 -13   9   3       91.03      109.03     26.98 o 
 -12   9   3      270.39      236.09     30.03 o 
 -11   9   3     1418.06     1260.25     56.01 o 
 -10   9   3      337.78      354.81     22.43 o 
  -9   9   3       49.87       69.68     13.09 o 
  -8   9   3       28.69       43.72     11.58 o 
  -7   9   3     1987.48     1746.61     41.72 o 
  -6   9   3     1633.07     1413.92     35.12 o 
  -5   9   3     1006.90     1040.53     24.04 o 
  -4   9   3     1302.87     1378.79     28.28 o 
  -3   9   3      542.82      533.08     41.02 o 
  -2   9   3      615.53      534.87     24.34 o 
  -1   9   3      162.95      249.43     40.62 o 
   0   9   3     5948.35     6062.40    103.13 o 
   1   9   3    24206.06    25644.32    375.02 o 
   2   9   3        9.91        7.26      6.07 o 
   3   9   3     1963.46     2048.78     38.51 o 
   4   9   3     1449.16     1426.37     33.33 o 
   5   9   3    17955.87    18175.52    272.43 o 
   6   9   3      979.86     1014.31     40.22 o 
   7   9   3       21.52       24.23     11.40 o 
   8   9   3      918.35      937.67     42.50 o 
   9   9   3       92.63       58.22     16.39 o 
  10   9   3       51.80       72.48     18.73 o 
  11   9   3        0.28        7.36     19.59 o 
  12   9   3      500.32      490.18     39.18 o 
  13   9   3        3.66       -9.26     23.14 o 
 -15  10   3        1.62       -5.09     42.53 o 
 -14  10   3       20.45       37.54     27.91 o 
 -13  10   3       86.31      120.54     28.43 o 
 -12  10   3     1452.25     1289.38     76.78 o 
 -11  10   3      456.29      502.64     39.53 o 
 -10  10   3     1733.51     1870.77    101.11 o 
  -9  10   3       23.04       18.38     14.77 o 
  -8  10   3     2217.24     1843.13     53.41 o 
  -7  10   3       32.27       38.69     10.87 o 
  -6  10   3      392.39      443.17     18.73 o 
  -5  10   3      919.40      797.34     20.87 o 
  -4  10   3     5380.18     5878.71     93.84 o 
  -3  10   3     4768.37     4549.73     82.19 o 
  -2  10   3      488.92      507.70     17.41 o 
  -1  10   3      245.21      182.87      8.22 o 
   0  10   3     8557.38     8724.06    132.98 o 
   1  10   3     5417.24     5413.74     93.39 o 
   2  10   3      540.41      623.80     19.48 o 
   3  10   3      153.59      147.44     10.35 o 
   4  10   3     5081.41     4489.45     75.05 o 
   5  10   3       79.83       65.05     10.98 o 
   6  10   3     8652.54     8589.27    170.00 o 
   7  10   3      608.12      600.01     28.61 o 
   8  10   3        2.03       14.98     14.29 o 
   9  10   3       66.97       72.20     22.73 o 
  10  10   3      149.18      170.70     22.36 o 
  11  10   3      118.12      102.60     45.48 o 
  12  10   3      370.71      363.41     40.67 o 
  13  10   3       41.31       87.80     27.66 o 
 -14  11   3        0.85        5.12     21.38 o 
 -13  11   3       53.58       60.69     25.10 o 
 -12  11   3      207.37      226.42     30.91 o 
 -11  11   3     1612.09     1671.92     55.00 o 
 -10  11   3      222.19      210.44     22.97 o 
  -9  11   3      360.02      333.23     25.23 o 
  -8  11   3       59.80       43.11     15.01 o 
  -7  11   3      580.87      625.47     32.90 o 
  -6  11   3      922.83      995.29     35.50 o 
  -5  11   3       59.87       36.02     10.26 o 
  -4  11   3      771.95      916.07     24.49 o 
  -3  11   3       80.31       98.25     10.51 o 
  -2  11   3       53.37       27.72      8.18 o 
  -1  11   3     5467.37     5496.79     87.17 o 
   0  11   3     5301.53     5759.14     91.21 o 
   1  11   3    20074.22    21408.50    315.84 o 
   2  11   3      189.79      229.71     12.71 o 
   3  11   3     1710.66     1634.59     33.74 o 
   4  11   3      229.95      257.96     14.55 o 
   5  11   3    12035.16    11800.03    199.97 o 
   6  11   3      565.16      619.00     24.75 o 
   7  11   3      982.41     1094.10     82.97 o 
   8  11   3      520.08      615.13     30.77 o 
   9  11   3        1.03       -7.63     15.34 o 
  10  11   3        0.47      -12.46     17.29 o 
  11  11   3        6.73       41.91     21.55 o 
  12  11   3        3.01       -2.43     20.83 o 
  13  11   3      150.69      163.74     30.52 o 
 -14  12   3      127.20      137.15     29.54 o 
 -13  12   3        8.90       29.36     36.74 o 
 -12  12   3      180.54      107.50     26.69 o 
 -11  12   3      587.83      608.54     34.21 o 
 -10  12   3     1275.83     1224.84     55.66 o 
  -9  12   3     1977.86     1852.12     66.79 o 
  -8  12   3      162.37      154.91     19.70 o 
  -7  12   3     1017.93     1021.47     37.90 o 
  -6  12   3     1642.81     1674.14     81.47 o 
  -5  12   3     1536.76     1292.24     34.36 o 
  -4  12   3      912.98      841.97     25.59 o 
  -3  12   3       97.94      120.51     11.94 o 
  -2  12   3     3193.99     3396.50     65.08 o 
  -1  12   3     2798.26     2626.66     46.57 o 
   0  12   3    10123.22    10226.82    156.10 o 
   1  12   3       24.56       23.35      7.53 o 
   2  12   3      512.13      560.26     18.78 o 
   3  12   3       67.67       92.92     10.30 o 
   4  12   3     1443.16     1521.20     33.69 o 
   5  12   3      546.64      460.35     20.62 o 
   6  12   3     3856.45     3677.84    119.55 o 
   7  12   3       52.42       47.53     15.91 o 
   8  12   3       40.34       72.83     17.80 o 
   9  12   3       86.31      131.97     20.30 o 
  10  12   3      125.46      193.39     23.74 o 
  11  12   3      621.29      611.02     35.95 o 
  12  12   3      618.52      657.29     82.95 o 
  13  12   3        2.04       18.67     30.54 o 
 -14  13   3       24.32       19.17     40.64 o 
 -13  13   3       41.67       50.57     24.74 o 
 -12  13   3       36.08       65.55     23.70 o 
 -11  13   3      144.97      138.31     22.87 o 
 -10  13   3     1230.32     1248.55     47.30 o 
  -9  13   3        8.70       17.74     15.79 o 
  -8  13   3      235.32      210.44     27.13 o 
  -7  13   3     1238.21     1053.20     39.66 o 
  -6  13   3     3957.69     3851.00     88.09 o 
  -5  13   3       46.62       24.94     13.80 o 
  -4  13   3      311.73      247.74     19.14 o 
  -3  13   3     1370.79     1371.06     34.52 o 
  -2  13   3       15.96       -1.08      8.11 o 
  -1  13   3     3359.63     3441.14     66.33 o 
   0  13   3      744.52      760.23     24.58 o 
   1  13   3     3987.80     3840.36     69.82 o 
   2  13   3        1.44       10.79      7.96 o 
   3  13   3      367.13      298.35     15.21 o 
   4  13   3      650.18      704.97     23.99 o 
   5  13   3     1730.42     1740.72     41.32 o 
   6  13   3       64.05      122.09     19.13 o 
   7  13   3       53.73       20.76     14.83 o 
   8  13   3       28.29       26.71     16.11 o 
   9  13   3      270.63      294.93     26.23 o 
  10  13   3      323.25      336.40     28.94 o 
  11  13   3       17.85       42.40     20.84 o 
  12  13   3      416.43      391.11     48.18 o 
  13  13   3        8.07      -18.91     26.47 o 
 -14  14   3        8.91      -10.18     42.90 o 
 -13  14   3       42.13       59.71     25.53 o 
 -12  14   3       32.79       23.64     24.01 o 
 -11  14   3      321.90      396.19     30.60 o 
 -10  14   3      252.37      186.11     23.77 o 
  -9  14   3     1565.88     1652.35     54.26 o 
  -8  14   3        5.16        1.16     15.08 o 
  -7  14   3       26.63       27.54     15.55 o 
  -6  14   3      281.20      216.72     21.43 o 
  -5  14   3    12415.70    12731.79    244.31 o 
  -4  14   3     1685.79     1627.80     65.86 o 
  -3  14   3        5.72        6.47     11.17 o 
  -2  14   3     1963.13     1780.08     41.40 o 
  -1  14   3      904.74      778.98     25.01 o 
   0  14   3     3323.87     3326.95     65.52 o 
   1  14   3       54.30       36.32      8.73 o 
   2  14   3      534.01      548.18     20.02 o 
   3  14   3      449.89      500.02     20.32 o 
   4  14   3       47.56       80.30     11.37 o 
   5  14   3      456.87      533.51     52.94 o 
   6  14   3       26.25       23.13     14.35 o 
   7  14   3      478.41      420.24     35.31 o 
   8  14   3       31.77       10.81     16.48 o 
   9  14   3      269.18      295.70     26.71 o 
  10  14   3       17.55       42.12     23.03 o 
  11  14   3     1176.53     1213.69     75.44 o 
  12  14   3       10.85       22.47     31.39 o 
 -13  15   3       55.70       27.56     25.56 o 
 -12  15   3       57.26      101.91     28.24 o 
 -11  15   3       30.57       27.48     20.07 o 
 -10  15   3      977.49     1002.26     43.67 o 
  -9  15   3        8.98        2.35     25.66 o 
  -8  15   3      165.37      155.98     21.68 o 
  -7  15   3      155.65      165.78     21.61 o 
  -6  15   3     3428.70     3624.67     92.50 o 
  -5  15   3     1695.03     1675.58     50.08 o 
  -4  15   3     1693.31     1707.26     42.04 o 
  -3  15   3     2884.04     2722.19     63.96 o 
  -2  15   3      248.08      230.96     16.18 o 
  -1  15   3     1289.70     1284.91     54.10 o 
   0  15   3     1168.90     1075.60     30.68 o 
   1  15   3     1301.19     1324.60     39.60 o 
   2  15   3       70.92      102.16     14.74 o 
   3  15   3      269.99      291.05     15.68 o 
   4  15   3        5.98        2.29     12.23 o 
   5  15   3        0.47      -15.90     12.49 o 
   6  15   3      732.50      617.94     39.42 o 
   7  15   3       17.69       18.23     19.46 o 
   8  15   3       28.38       28.77     17.79 o 
   9  15   3        4.97      -26.29     22.76 o 
  10  15   3      200.01      235.99     32.36 o 
  11  15   3        3.44       -5.09     24.00 o 
  12  15   3      153.28      189.31     39.97 o 
 -13  16   3      118.48      104.60     32.33 o 
 -12  16   3        4.66       33.70     23.67 o 
 -11  16   3      269.48      256.59     28.70 o 
 -10  16   3        3.27        5.52     17.67 o 
  -9  16   3      333.81      434.73     31.58 o 
  -8  16   3      228.29      201.18     29.70 o 
  -7  16   3       34.07       34.64     18.12 o 
  -6  16   3      225.10      216.76     23.10 o 
  -5  16   3     2973.09     2896.55     72.81 o 
  -4  16   3     5216.24     5013.28    128.94 o 
  -3  16   3      650.31      599.71     23.82 o 
  -2  16   3     1951.60     1776.40     43.01 o 
  -1  16   3     1063.01      923.40     33.40 o 
   0  16   3        7.85       36.71     11.19 o 
   1  16   3      680.16      606.67     31.70 o 
   2  16   3      322.20      317.29     18.73 o 
   3  16   3      197.26      229.36     17.41 o 
   4  16   3      269.69      239.63     31.80 o 
   5  16   3       73.97       65.67     16.06 o 
   6  16   3      859.38      863.55     55.15 o 
   7  16   3      233.21      273.85     34.68 o 
   8  16   3      454.24      412.15     35.77 o 
   9  16   3      117.55      137.88     28.98 o 
  10  16   3      305.47      284.36     34.43 o 
  11  16   3      324.05      448.94     42.26 o 
  12  16   3      410.74      556.51     88.70 o 
 -12  17   3        2.76      -28.56     19.40 o 
 -11  17   3      289.49      303.67     31.10 o 
 -10  17   3      114.15      169.63     25.79 o 
  -9  17   3       53.77       39.91     20.46 o 
  -8  17   3      215.69      239.87     31.41 o 
  -7  17   3      414.29      402.70     35.52 o 
  -6  17   3      540.74      577.38     32.33 o 
  -5  17   3     1011.08      952.10     42.28 o 
  -4  17   3     1300.52     1184.97     35.21 o 
  -3  17   3      544.16      556.40     23.68 o 
  -2  17   3       25.35       45.53     13.01 o 
  -1  17   3      752.78      695.41     31.08 o 
   0  17   3     3406.86     3359.82     73.34 o 
   1  17   3     1245.72     1262.07     35.81 o 
   2  17   3       48.27       86.75     14.07 o 
   3  17   3       51.82       39.72     14.16 o 
   4  17   3      201.86      241.51     23.77 o 
   5  17   3     1447.23     1473.54     82.16 o 
   6  17   3     1328.79     1362.67     78.34 o 
   7  17   3      229.12      206.01     33.71 o 
   8  17   3      292.93      369.82     79.80 o 
   9  17   3      232.67      273.43     42.60 o 
  10  17   3       49.41       94.07     27.04 o 
  11  17   3       25.46      -10.83     42.31 o 
 -12  18   3       51.23       67.50     23.89 o 
 -11  18   3       52.26       67.52     24.63 o 
 -10  18   3       35.14        3.13     19.06 o 
  -9  18   3       21.57       48.65     21.36 o 
  -8  18   3       31.52       38.96     18.91 o 
  -7  18   3      264.11      254.33     26.16 o 
  -6  18   3       18.65       17.06     19.46 o 
  -5  18   3      735.87      707.66     34.51 o 
  -4  18   3      881.18      954.68     37.94 o 
  -3  18   3      967.25      936.56     31.06 o 
  -2  18   3      795.10      716.22     27.53 o 
  -1  18   3      174.45      162.22     16.68 o 
   0  18   3     2101.63     2116.94     50.53 o 
   1  18   3      637.62      616.31     25.63 o 
   2  18   3      410.95      441.68     23.09 o 
   3  18   3      813.87      685.61     42.59 o 
   4  18   3      345.18      365.45     38.63 o 
   5  18   3     1108.74     1203.02    161.59 o 
   6  18   3       58.62       79.83     27.89 o 
   7  18   3      163.80      241.02     56.35 o 
   8  18   3      569.86      409.10     52.17 o 
   9  18   3      171.30       87.36     38.09 o 
  10  18   3      306.74      340.03     69.71 o 
  11  18   3        9.33       21.45     27.20 o 
 -12  19   3       75.74       65.49     32.64 o 
 -11  19   3       52.08       64.52     24.92 o 
 -10  19   3      116.09      117.85     31.92 o 
  -9  19   3      220.61      248.39     28.54 o 
  -8  19   3       93.71      109.19     23.74 o 
  -7  19   3        8.59       23.17     24.77 o 
  -6  19   3      366.65      391.43     41.63 o 
  -5  19   3      133.74      138.57     22.93 o 
  -4  19   3      895.07      970.88     39.01 o 
  -3  19   3      375.11      426.94     23.13 o 
  -2  19   3      122.63      134.66     19.30 o 
  -1  19   3        3.12       19.34     13.43 o 
   0  19   3        2.60       25.68     13.58 o 
   1  19   3     2928.43     3019.79     73.76 o 
   2  19   3     1276.45     1271.69     49.30 o 
   3  19   3       44.29       45.42     20.03 o 
   4  19   3     1029.88      870.89     81.43 o 
   5  19   3      428.67      424.07     43.27 o 
   6  19   3       19.18       22.03     44.71 o 
   7  19   3      946.82      951.70     93.79 o 
   8  19   3        2.57       28.33     34.32 o 
   9  19   3      116.84       60.84     81.61 o 
  10  19   3       39.79       92.26     40.42 o 
 -11  20   3       86.50       59.94     28.76 o 
 -10  20   3      150.46      208.53     29.40 o 
  -9  20   3        3.20        3.17     20.44 o 
  -8  20   3        0.01       10.40     18.96 o 
  -7  20   3      204.16      207.95     25.94 o 
  -6  20   3       22.65       39.30     18.29 o 
  -5  20   3       34.60       31.38     17.25 o 
  -4  20   3      162.05      167.36     21.94 o 
  -3  20   3      485.00      469.86     28.56 o 
  -2  20   3        5.58       -5.86     24.46 o 
  -1  20   3      878.82      934.35     37.56 o 
   0  20   3      826.39      842.15     35.93 o 
   1  20   3      519.65      485.04     35.99 o 
   2  20   3        9.49      -15.61     20.99 o 
   3  20   3      895.98      859.82     75.81 o 
   4  20   3       65.58      106.46     53.44 o 
   5  20   3      201.09      150.13     33.34 o 
   6  20   3       19.67       22.01     27.21 o 
   7  20   3      289.61      350.80     66.52 o 
   8  20   3      350.93      364.17     52.51 o 
   9  20   3       36.37      -30.47     30.23 o 
  10  20   3      164.49      177.40     71.98 o 
 -10  21   3      149.43      157.38     45.43 o 
  -9  21   3        0.24      -15.26     23.77 o 
  -8  21   3       60.40       22.63     20.54 o 
  -7  21   3       12.40       29.31     20.31 o 
  -6  21   3       14.17        5.98     18.84 o 
  -5  21   3        1.63       14.28     26.81 o 
  -4  21   3       41.85       58.65     21.95 o 
  -3  21   3       75.96      140.31     22.82 o 
  -2  21   3      111.76       72.61     19.50 o 
  -1  21   3      604.89      603.55     32.02 o 
   0  21   3      450.82      495.15     29.88 o 
   1  21   3      190.35      234.66     39.71 o 
   2  21   3     2103.79     2161.83     74.04 o 
   3  21   3        4.19        6.65     19.96 o 
   4  21   3      351.81      400.24     45.36 o 
   5  21   3       54.81       72.63     33.26 o 
   6  21   3      832.59      944.84     63.70 o 
   7  21   3        3.75        6.54     40.35 o 
   8  21   3        9.60      -23.65     33.88 o 
   9  21   3       95.20      124.50     43.30 o 
 -10  22   3        8.36      -13.10     22.66 o 
  -9  22   3       26.87       26.98     22.38 o 
  -8  22   3        2.35        9.46     27.13 o 
  -7  22   3      214.25      177.13     30.20 o 
  -6  22   3       19.35       15.35     23.22 o 
  -5  22   3      118.80      137.27     27.83 o 
  -4  22   3        0.01       -1.51     20.38 o 
  -3  22   3       37.86       58.66     23.51 o 
  -2  22   3      702.16      598.79     32.59 o 
  -1  22   3      424.34      437.37     29.73 o 
   0  22   3      183.88      192.48     28.30 o 
   1  22   3      529.51      510.09     43.80 o 
   2  22   3       22.61       41.33     32.84 o 
   3  22   3     1098.47     1050.58     63.88 o 
   4  22   3       30.42       39.09     29.81 o 
   5  22   3        8.49       35.05     29.80 o 
   6  22   3        3.39       17.45     30.06 o 
   7  22   3      412.94      446.41     74.16 o 
   8  22   3        0.05        6.44     57.80 o 
  -9  23   3       45.70       65.64     29.02 o 
  -8  23   3      192.74      180.47     34.78 o 
  -7  23   3       73.16      151.91     32.39 o 
  -6  23   3      139.83      135.59     30.26 o 
  -5  23   3       42.34       84.03     26.85 o 
  -4  23   3       12.75       37.12     22.94 o 
  -3  23   3      113.53       83.97     25.60 o 
  -2  23   3       47.50       57.59     20.49 o 
  -1  23   3      639.53      712.91     37.94 o 
   0  23   3        3.36       -9.31     21.65 o 
   1  23   3      147.23      203.36     29.52 o 
   2  23   3      538.85      596.93     40.13 o 
   3  23   3       20.51        2.89     29.69 o 
   4  23   3      192.44      179.59     39.81 o 
   5  23   3      188.55      173.58     48.89 o 
   6  23   3       55.39       48.34     37.26 o 
   7  23   3      138.77      151.95     52.71 o 
  -8  24   3      122.89      190.17     43.86 o 
  -7  24   3       25.24       33.62     27.68 o 
  -6  24   3      431.28      487.01     44.12 o 
  -5  24   3      171.58      128.28     30.74 o 
  -4  24   3      189.38      172.10     38.35 o 
  -3  24   3      105.59      141.01     34.61 o 
  -2  24   3      271.69      260.92     31.69 o 
  -1  24   3       61.15       64.83     25.07 o 
   0  24   3       22.31       43.55     33.83 o 
   1  24   3      231.68      251.99     31.78 o 
   2  24   3        0.25      -17.77     21.17 o 
   3  24   3       78.89       44.16     31.78 o 
   4  24   3       22.49      -17.98     29.24 o 
   5  24   3       69.53       76.63     35.20 o 
   6  24   3       28.13        6.18     46.53 o 
  -7  25   3      533.24      604.25     49.60 o 
  -6  25   3        1.45       47.82     31.06 o 
  -5  25   3        7.36      -19.01     24.10 o 
  -4  25   3       19.67        1.32     24.89 o 
  -3  25   3       98.37       86.14     27.58 o 
  -2  25   3        0.02      -22.27     63.62 o 
  -1  25   3        6.26       36.95     24.52 o 
   0  25   3      165.05      225.01     32.33 o 
   1  25   3       71.48       69.87     25.79 o 
   2  25   3        7.69       46.67     31.92 o 
   3  25   3       34.71       43.41     64.89 o 
   4  25   3        2.50       21.25     63.62 o 
   5  25   3        2.91       35.08     33.77 o 
  -6  26   3      386.95      465.92     58.23 o 
  -5  26   3       92.29      111.38     33.25 o 
  -4  26   3      190.89      223.06     35.54 o 
  -3  26   3       25.23      -43.64     32.97 o 
  -2  26   3        3.79       56.09     34.78 o 
  -1  26   3       58.72       22.78     25.09 o 
   0  26   3      145.50      187.42     32.16 o 
   1  26   3        8.59      -29.76     24.75 o 
   2  26   3        0.62      -44.13     29.42 o 
   3  26   3       15.24       -3.40     29.43 o 
   4  26   3      129.90      126.19     51.62 o 
  -4  27   3        4.86       23.77     35.98 o 
  -3  27   3        2.46      -24.47     44.17 o 
  -2  27   3       47.92      101.68     39.43 o 
  -1  27   3        9.59       21.52     25.75 o 
   0  27   3       36.13       53.06     36.15 o 
   1  27   3       39.60       43.43     27.85 o 
   2  27   3       27.44       36.42     42.35 o 
   3  27   3       19.33       19.61     55.26 o 
  -2  28   3       39.41       -1.13     74.70 o 
  -1  28   3       63.34       39.94     41.99 o 
   0  28   3        0.96      -29.44     31.27 o 
 -16   0   4       90.19       35.83     32.22 o 
 -14   0   4        7.67       29.16     28.67 o 
 -12   0   4      659.42      607.00     54.89 o 
 -10   0   4     4447.10     4245.69    147.77 o 
  -8   0   4        4.51       11.20      9.80 o 
  -6   0   4      487.23      442.58     19.83 o 
  -4   0   4     4060.42     4015.93     90.66 o 
  -2   0   4    10502.55    11656.60    244.68 o 
   0   0   4    40780.20    45826.21    936.33 o 
   2   0   4      225.24      135.53      9.61 o 
   4   0   4      145.03      119.23     11.91 o 
   6   0   4    21260.79    21766.82    456.79 o 
   8   0   4      224.53      215.40     20.67 o 
  10   0   4     1292.52     1224.04     61.56 o 
  12   0   4     1054.27      813.20     79.98 o 
  14   0   4       93.14      125.05     50.17 o 
 -16   1   4        9.83       -3.92     20.79 o 
 -15   1   4        6.48       15.55     21.56 o 
 -14   1   4       18.98      -10.71     18.26 o 
 -13   1   4       11.90       12.80     22.19 o 
 -12   1   4       83.74      100.32     24.14 o 
 -11   1   4     6481.71     6018.07    131.01 o 
 -10   1   4      363.36      416.32     25.44 o 
  -9   1   4     1945.56     1739.81    110.71 o 
  -8   1   4      169.21      119.30     11.41 o 
  -7   1   4      283.30      294.94     11.79 o 
  -6   1   4     6204.57     6513.50    101.73 o 
  -5   1   4     3255.14     3351.08     55.49 o 
  -4   1   4     1322.43     1529.82     28.33 o 
  -3   1   4       53.07       22.51      4.76 o 
  -2   1   4      623.47      769.00     16.73 o 
  -1   1   4     7678.27     8758.42    130.61 o 
   0   1   4     5919.46     6944.98    104.29 o 
   1   1   4    13249.83    14199.20    208.68 o 
   2   1   4     2320.54     2214.83     37.37 o 
   3   1   4     1231.39     1100.06     22.70 o 
   4   1   4     2143.31     1999.76     36.76 o 
   5   1   4    17535.58    17356.72    258.32 o 
   6   1   4       97.06       98.83     10.30 o 
   7   1   4     1298.92     1175.98     31.58 o 
   8   1   4        6.63       -9.03      8.75 o 
   9   1   4      794.21      735.62     39.93 o 
  10   1   4      353.66      374.19     25.89 o 
  11   1   4      229.28      230.25     28.42 o 
  12   1   4      198.74      220.12     36.63 o 
  13   1   4      284.90      327.57     44.58 o 
  14   1   4       23.93      -32.09     29.43 o 
 -16   2   4      118.02       62.67     24.68 o 
 -15   2   4        1.85       23.17     20.49 o 
 -14   2   4        8.47        9.37     19.50 o 
 -13   2   4      220.17      259.46     26.58 o 
 -12   2   4      539.81      508.79     31.26 o 
 -11   2   4      255.50      262.62     36.26 o 
 -10   2   4     1992.23     1981.69     55.66 o 
  -9   2   4      734.19      674.73     29.45 o 
  -8   2   4     2203.76     2024.87     44.71 o 
  -7   2   4      214.46      228.87     10.44 o 
  -6   2   4       24.20       29.34      6.09 o 
  -5   2   4    17849.74    18866.75    278.28 o 
  -4   2   4       49.36       69.65      6.18 o 
  -3   2   4       54.46       47.56      5.45 o 
  -2   2   4      316.74      306.37      9.82 o 
  -1   2   4       51.03       41.44      4.62 o 
   0   2   4    13084.97    13693.33    201.22 o 
   1   2   4     2734.83     2563.87     46.57 o 
   2   2   4     4514.53     4149.53     65.39 o 
   3   2   4     2784.89     3058.56     50.83 o 
   4   2   4     6881.54     6702.47    104.44 o 
   5   2   4      959.88      846.64     29.56 o 
   6   2   4     5772.07     5656.27     92.04 o 
   7   2   4     2178.28     2237.57     57.08 o 
   8   2   4       71.59      109.97     13.74 o 
   9   2   4     1573.85     1582.47     48.43 o 
  10   2   4      237.12      285.38     32.64 o 
  11   2   4     1682.59     1876.14     79.43 o 
  12   2   4       47.86       10.69     53.26 o 
  13   2   4       80.33      115.75     36.24 o 
  14   2   4        0.02       16.10     47.62 o 
 -16   3   4       55.80       63.39     41.83 o 
 -15   3   4      157.65      188.26     33.84 o 
 -14   3   4        5.84       16.10     20.31 o 
 -13   3   4      118.58       89.67     21.12 o 
 -12   3   4      897.36      884.52     39.37 o 
 -11   3   4      778.00      637.71     32.60 o 
 -10   3   4     2311.42     2129.65     58.54 o 
  -9   3   4     1730.69     1677.45     54.21 o 
  -8   3   4     1159.74     1033.60     32.16 o 
  -7   3   4     2026.29     1968.92     37.22 o 
  -6   3   4     9241.11     9369.67    143.09 o 
  -5   3   4       14.10       15.91      5.57 o 
  -4   3   4     4685.72     4948.91     77.82 o 
  -3   3   4     2165.26     2076.24     36.17 o 
  -2   3   4      748.39      661.30     15.48 o 
  -1   3   4    15260.65    16996.92    249.07 o 
   0   3   4    18600.18    21011.27    336.13 o 
   1   3   4    25296.32    27011.04    430.58 o 
   2   3   4     3355.79     3623.52     58.01 o 
   3   3   4     2533.54     2589.38     44.32 o 
   4   3   4     3309.11     3797.79     62.89 o 
   5   3   4     3586.21     3472.70     59.47 o 
   6   3   4     1539.90     1630.55     34.33 o 
   7   3   4       52.28       56.88     10.19 o 
   8   3   4      151.81      159.70     15.81 o 
   9   3   4      273.48      241.66     21.38 o 
  10   3   4     1057.46     1064.67     47.11 o 
  11   3   4       87.01      127.40     24.75 o 
  12   3   4     1183.27     1102.86     65.03 o 
  13   3   4        0.09        0.90     28.56 o 
  14   3   4       10.44       45.96     32.45 o 
 -16   4   4       35.44       14.21     25.59 o 
 -15   4   4      190.00      218.91     29.07 o 
 -14   4   4       44.51       98.77     22.21 o 
 -13   4   4      141.46       96.04     20.84 o 
 -12   4   4       28.40       29.34     17.28 o 
 -11   4   4      243.38      217.10     22.39 o 
 -10   4   4      117.22      139.04     20.25 o 
  -9   4   4      454.45      422.75     19.74 o 
  -8   4   4     1632.71     1538.09     37.55 o 
  -7   4   4      127.15      174.39     12.63 o 
  -6   4   4      249.62      301.25     14.78 o 
  -5   4   4    27788.69    29213.95    427.48 o 
  -4   4   4     2362.97     2137.19     40.99 o 
  -3   4   4      668.71      719.33     16.73 o 
  -2   4   4    12497.85    13640.49    201.88 o 
  -1   4   4    12165.79    13980.80    206.11 o 
   0   4   4     5729.55     6737.82    102.02 o 
   1   4   4      160.56      236.34     10.14 o 
   2   4   4     1233.53     1518.86     29.05 o 
   3   4   4      497.47      543.19     15.69 o 
   4   4   4     2070.17     2178.14     39.80 o 
   5   4   4      264.16      265.61     13.70 o 
   6   4   4       28.60       26.27      8.52 o 
   7   4   4      389.28      431.92     17.66 o 
   8   4   4     1047.55      917.23     32.20 o 
   9   4   4      870.26      839.45     34.57 o 
  10   4   4      877.97      878.40     54.04 o 
  11   4   4     1973.50     1895.98     68.28 o 
  12   4   4      215.12      210.39     30.00 o 
  13   4   4        0.44        3.52     27.89 o 
  14   4   4        6.13      -35.63     39.26 o 
 -15   5   4       44.71       75.18     23.50 o 
 -14   5   4       38.47       42.43     20.12 o 
 -13   5   4        7.94       20.44     18.17 o 
 -12   5   4      144.87      116.59     21.06 o 
 -11   5   4      944.38      929.16     48.74 o 
 -10   5   4     1477.16     1262.18     42.82 o 
  -9   5   4       86.54      118.86     13.67 o 
  -8   5   4      126.72       92.45     11.90 o 
  -7   5   4      754.70      835.08     25.27 o 
  -6   5   4     5762.84     5873.73     93.26 o 
  -5   5   4      997.69      958.72     21.77 o 
  -4   5   4    26170.17    27217.83    398.35 o 
  -3   5   4    14273.01    15036.89    222.74 o 
  -2   5   4      167.86      316.40     10.38 o 
  -1   5   4     7461.62     7845.10    118.27 o 
   0   5   4    11333.32    11179.78    166.19 o 
   1   5   4     1768.43     1632.77     33.43 o 
   2   5   4     6041.19     6248.25     96.32 o 
   3   5   4      449.56      429.77     13.38 o 
   4   5   4       71.00       51.54     25.26 o 
   5   5   4       22.85        2.64      6.87 o 
   6   5   4     1438.72     1222.06     28.80 o 
   7   5   4     1117.16     1013.18     27.02 o 
   8   5   4     1309.45     1407.88     61.02 o 
   9   5   4      899.78      916.96     36.42 o 
  10   5   4      294.39      359.77     31.25 o 
  11   5   4      128.02       69.47     23.47 o 
  12   5   4      270.09      232.02     30.55 o 
  13   5   4      185.61      217.74     39.56 o 
  14   5   4        3.05      -13.81     43.99 o 
 -15   6   4       67.87       72.47     29.32 o 
 -14   6   4      142.92      172.99     54.57 o 
 -13   6   4       64.61       54.49     20.08 o 
 -12   6   4      649.50      784.24     37.65 o 
 -11   6   4      461.33      464.76     28.67 o 
 -10   6   4       39.76       30.42     14.09 o 
  -9   6   4      157.41      185.85     15.57 o 
  -8   6   4       17.04       14.83      9.81 o 
  -7   6   4     1476.23     1654.12     38.90 o 
  -6   6   4      177.98      112.94      8.00 o 
  -5   6   4     8191.87     8086.98    124.84 o 
  -4   6   4    11480.01    12735.85    191.02 o 
  -3   6   4     6037.77     6654.47    102.85 o 
  -2   6   4    22194.24    24084.22    385.32 o 
  -1   6   4     5766.58     5224.84     81.15 o 
   0   6   4      636.50      570.17     13.83 o 
   1   6   4      368.52      366.10     11.28 o 
   2   6   4       74.19      109.21      7.44 o 
   3   6   4     2648.62     3323.98     56.07 o 
   4   6   4      432.87      429.34     14.66 o 
   5   6   4      540.09      553.58     22.53 o 
   6   6   4      476.93      548.48     18.70 o 
   7   6   4       13.72        3.46     10.76 o 
   8   6   4     1385.46     1299.27     58.14 o 
   9   6   4      169.36      161.37     19.84 o 
  10   6   4      490.25      393.34     32.22 o 
  11   6   4      278.51      247.12     34.21 o 
  12   6   4      189.08      185.96     29.29 o 
  13   6   4        4.54       29.23     23.47 o 
  14   6   4       46.33      100.70     51.26 o 
 -15   7   4       73.36      130.19     31.60 o 
 -14   7   4       55.43       86.71     26.29 o 
 -13   7   4        2.47       -5.22     23.77 o 
 -12   7   4       47.58       32.98     18.38 o 
 -11   7   4     1249.01     1240.64     44.38 o 
 -10   7   4      435.56      419.38     22.74 o 
  -9   7   4      338.97      290.26     18.00 o 
  -8   7   4       22.55       29.45     10.50 o 
  -7   7   4     1797.93     1687.99     39.97 o 
  -6   7   4     1924.30     2098.67     39.40 o 
  -5   7   4      825.85      913.20     21.47 o 
  -4   7   4     6180.02     6357.02     99.94 o 
  -3   7   4    10468.16    11838.55    195.25 o 
  -2   7   4      768.07      913.28     23.26 o 
  -1   7   4     4275.13     4315.10     68.67 o 
   0   7   4      338.64      276.98     14.04 o 
   1   7   4     7734.00     8490.32    140.88 o 
   2   7   4     7106.42     7580.99    116.73 o 
   3   7   4     5361.43     6015.53     95.29 o 
   4   7   4     2625.26     2420.39     44.59 o 
   5   7   4     3515.57     3651.81     63.45 o 
   6   7   4        4.18       -3.56      8.16 o 
   7   7   4     1800.24     1572.60     55.83 o 
   8   7   4       34.23       44.92     15.00 o 
   9   7   4       17.89       17.31     18.42 o 
  10   7   4       40.27       79.49     26.71 o 
  11   7   4      143.92      175.91     29.74 o 
  12   7   4       24.10        3.85     28.74 o 
  13   7   4      163.01      152.44     62.66 o 
 -15   8   4      180.59      168.07     32.45 o 
 -14   8   4        1.31       -3.31     23.19 o 
 -13   8   4      199.78      176.51     29.87 o 
 -12   8   4      474.57      382.78     59.63 o 
 -11   8   4       29.25       59.80     21.42 o 
 -10   8   4        0.74       -5.79     11.75 o 
  -9   8   4      206.51      244.26     17.48 o 
  -8   8   4      145.99      106.34     13.24 o 
  -7   8   4      976.30      965.12     28.79 o 
  -6   8   4     3629.04     3702.67     71.09 o 
  -5   8   4     1656.79     1750.73     34.36 o 
  -4   8   4    11684.32    12795.26    192.91 o 
  -3   8   4       34.38        9.29      7.24 o 
  -2   8   4     3201.40     3063.11     57.77 o 
  -1   8   4      478.26      614.55     18.53 o 
   0   8   4       36.25        2.69      4.59 o 
   1   8   4    17039.55    18033.19    266.52 o 
   2   8   4       21.20       50.25      9.32 o 
   3   8   4    14569.70    14420.08    216.58 o 
   4   8   4     2310.80     2408.58     44.92 o 
   5   8   4     1486.29     1332.97     30.25 o 
   6   8   4     1112.77     1056.26     51.26 o 
   7   8   4       76.57       86.94     20.74 o 
   8   8   4     1911.25     1834.62     55.65 o 
   9   8   4       45.44       63.56     21.98 o 
  10   8   4      428.92      512.29     31.06 o 
  11   8   4       35.17       45.89     23.24 o 
  12   8   4      108.78       81.11     28.78 o 
  13   8   4       94.15      131.51     28.26 o 
 -15   9   4       84.40       98.43     46.68 o 
 -14   9   4      266.76      395.38     40.98 o 
 -13   9   4      246.72      300.91     34.99 o 
 -12   9   4      956.94      905.91     65.03 o 
 -11   9   4      514.36      494.21     37.47 o 
 -10   9   4       72.64       31.17     14.94 o 
  -9   9   4       32.41       41.55     14.91 o 
  -8   9   4        9.06        6.84     10.38 o 
  -7   9   4     1142.94     1141.06     39.33 o 
  -6   9   4      191.63      216.01     13.63 o 
  -5   9   4      282.13      226.27     10.93 o 
  -4   9   4      350.18      330.54     22.24 o 
  -3   9   4     2967.18     3189.06     61.08 o 
  -2   9   4      873.64      923.66     33.08 o 
  -1   9   4       22.93       23.91      7.18 o 
   0   9   4       37.63       57.08      7.53 o 
   1   9   4     4549.92     4334.45     70.75 o 
   2   9   4    42673.79    46578.97    677.31 o 
   3   9   4      130.49      170.27     11.17 o 
   4   9   4     4075.56     3748.04     92.56 o 
   5   9   4     1342.17     1127.07     43.38 o 
   6   9   4     1523.90     1499.02     38.13 o 
   7   9   4      454.43      418.43     29.39 o 
   8   9   4       65.48       56.40     16.67 o 
   9   9   4      656.94      621.06     32.12 o 
  10   9   4        2.59      -21.60     15.56 o 
  11   9   4       61.77       56.80     24.13 o 
  12   9   4       47.76       74.25     25.50 o 
  13   9   4       59.13       18.38     24.38 o 
 -15  10   4      166.43      119.82     39.70 o 
 -14  10   4      261.09      307.78     38.10 o 
 -13  10   4      497.90      549.68     43.54 o 
 -12  10   4      113.44       96.70     26.07 o 
 -11  10   4      181.71      221.60     28.73 o 
 -10  10   4       34.66       31.84     15.94 o 
  -9  10   4      235.18      234.33     21.92 o 
  -8  10   4      949.24      820.60     34.10 o 
  -7  10   4     1712.04     1419.06     62.54 o 
  -6  10   4      164.53      135.42     16.58 o 
  -5  10   4       74.14       34.43     10.17 o 
  -4  10   4     1431.81     1274.41     32.43 o 
  -3  10   4      222.58      207.84     13.41 o 
  -2  10   4      392.40      295.17     14.73 o 
  -1  10   4      530.12      417.86     16.51 o 
   0  10   4     1216.17     1123.00     24.40 o 
   1  10   4     7532.81     7175.90    112.19 o 
   2  10   4       96.56      132.09     10.18 o 
   3  10   4     9788.26     9802.12    151.68 o 
   4  10   4       40.37       69.37      9.92 o 
   5  10   4     4990.61     5240.77     96.60 o 
   6  10   4      494.66      489.66     25.73 o 
   7  10   4     2033.21     2317.61     61.20 o 
   8  10   4      285.81      243.16     22.34 o 
   9  10   4       59.82       43.86     17.80 o 
  10  10   4      119.25       94.50     19.86 o 
  11  10   4      698.87      729.92     56.54 o 
  12  10   4      183.30      207.12     31.06 o 
  13  10   4        1.71       31.46     23.78 o 
 -14  11   4       22.46       34.35     25.77 o 
 -13  11   4      436.18      463.89     56.29 o 
 -12  11   4     1583.61     1599.97     73.66 o 
 -11  11   4      148.54      146.91     22.13 o 
 -10  11   4      500.43      541.68     31.66 o 
  -9  11   4       90.27      109.59     35.31 o 
  -8  11   4     1418.92     1287.89     46.52 o 
  -7  11   4        3.81       14.28     13.56 o 
  -6  11   4      176.79      174.04     20.25 o 
  -5  11   4       13.36        1.64      9.64 o 
  -4  11   4     1727.49     1790.96     41.66 o 
  -3  11   4     3705.77     4251.06     79.42 o 
  -2  11   4     6668.69     7245.55    125.97 o 
  -1  11   4     2077.02     1962.38     42.53 o 
   0  11   4      111.41       96.52     12.68 o 
   1  11   4        7.75       13.14      7.08 o 
   2  11   4    11024.20    11104.06    186.13 o 
   3  11   4       67.72      127.36     11.31 o 
   4  11   4     5357.27     5300.09    176.25 o 
   5  11   4       29.37        9.48     11.09 o 
   6  11   4      109.39      168.74     19.17 o 
   7  11   4       10.23       21.46     15.31 o 
   8  11   4      561.71      582.39     45.70 o 
   9  11   4      111.47      153.14     21.83 o 
  10  11   4        0.50      -13.37     17.35 o 
  11  11   4        0.63       15.96     20.48 o 
  12  11   4      313.36      339.58     36.16 o 
  13  11   4        2.84      -27.37     22.34 o 
 -14  12   4       37.75       15.76     27.65 o 
 -13  12   4      490.14      437.21     41.26 o 
 -12  12   4      447.44      419.80     39.36 o 
 -11  12   4       97.32      105.17     21.33 o 
 -10  12   4      168.96      162.24     22.70 o 
  -9  12   4     1795.21     1817.64     57.60 o 
  -8  12   4       21.21       23.47     15.25 o 
  -7  12   4      831.28      901.50     36.17 o 
  -6  12   4      798.91      809.45     32.72 o 
  -5  12   4       32.24       35.15     11.59 o 
  -4  12   4     4608.31     4468.36     93.38 o 
  -3  12   4     3545.76     3418.62     67.23 o 
  -2  12   4      926.52      845.77     25.85 o 
  -1  12   4      239.77      209.79     15.38 o 
   0  12   4        6.65        9.53      7.83 o 
   1  12   4      879.73      808.66     23.10 o 
   2  12   4      103.14       65.15     10.13 o 
   3  12   4     4230.47     4242.47     96.76 o 
   4  12   4       46.35       70.89     15.12 o 
   5  12   4     2297.30     2131.10     89.78 o 
   6  12   4      143.94       96.26     16.50 o 
   7  12   4     1547.16     1534.74     48.19 o 
   8  12   4      156.87      184.92     22.18 o 
   9  12   4        3.88       -9.42     16.23 o 
  10  12   4        1.66       11.03     18.66 o 
  11  12   4      451.96      434.95     35.84 o 
  12  12   4      100.63       94.93     27.98 o 
 -14  13   4       21.50       20.87     25.73 o 
 -13  13   4        0.65      -12.38     23.27 o 
 -12  13   4      360.58      424.70     58.29 o 
 -11  13   4     1292.12     1286.47     49.43 o 
 -10  13   4      176.91      158.21     22.82 o 
  -9  13   4      515.50      635.77     36.27 o 
  -8  13   4      776.15      817.61     37.62 o 
  -7  13   4     3277.23     3282.53     85.84 o 
  -6  13   4      231.69      275.77     22.00 o 
  -5  13   4     1121.77     1092.00     45.54 o 
  -4  13   4     2469.38     2282.94     98.01 o 
  -3  13   4     3385.82     3317.08     66.72 o 
  -2  13   4      528.53      573.39     24.78 o 
  -1  13   4     2120.20     2005.06     44.16 o 
   0  13   4        4.41       -7.28      8.45 o 
   1  13   4     1239.35     1364.40     43.57 o 
   2  13   4     2175.66     2075.29     40.82 o 
   3  13   4        2.95       -1.50     10.28 o 
   4  13   4     1056.81      923.85     29.11 o 
   5  13   4        3.09       -1.27     11.13 o 
   6  13   4      845.21      759.54     32.89 o 
   7  13   4      512.78      550.44     29.90 o 
   8  13   4      789.67      702.63     35.42 o 
   9  13   4       43.17       72.82     20.56 o 
  10  13   4      121.36      123.46     23.28 o 
  11  13   4        0.83       -1.45     20.02 o 
  12  13   4        3.98       22.62     24.75 o 
 -14  14   4        0.05      -24.36     32.35 o 
 -13  14   4       74.31       90.54     28.12 o 
 -12  14   4      358.91      416.29     40.48 o 
 -11  14   4        0.68      -14.15     17.40 o 
 -10  14   4      331.04      379.27     30.10 o 
  -9  14   4      301.78      284.65     26.69 o 
  -8  14   4     1383.42     1484.29     50.19 o 
  -7  14   4     3365.13     3448.73    165.96 o 
  -6  14   4     1454.60     1336.92     44.20 o 
  -5  14   4      852.18      708.83     33.90 o 
  -4  14   4     3664.82     3468.69     70.17 o 
  -3  14   4      891.32      896.81     35.26 o 
  -2  14   4     1282.68     1208.04     32.81 o 
  -1  14   4      438.89      410.37     18.83 o 
   0  14   4        1.46       -8.88      8.93 o 
   1  14   4      120.12      123.94     13.36 o 
   2  14   4       52.62      107.49     13.41 o 
   3  14   4      132.59      107.85     14.00 o 
   4  14   4      213.22      207.45     16.29 o 
   5  14   4       28.57      -15.96     13.60 o 
   6  14   4      195.90      212.83     21.58 o 
   7  14   4      113.97       74.28     19.89 o 
   8  14   4     1212.15     1242.73     47.07 o 
   9  14   4      383.92      356.25     34.58 o 
  10  14   4      167.09      166.47     30.69 o 
  11  14   4       86.01       85.24     23.15 o 
  12  14   4      494.75      541.55     92.70 o 
 -13  15   4       27.24       64.61     45.48 o 
 -12  15   4       11.19       -9.88     22.45 o 
 -11  15   4      655.61      746.19     40.05 o 
 -10  15   4       98.27      109.04     23.82 o 
  -9  15   4      611.09      652.18     59.19 o 
  -8  15   4       46.43       12.28     17.58 o 
  -7  15   4     3277.79     3285.42    150.12 o 
  -6  15   4     2031.69     1793.77     53.77 o 
  -5  15   4        4.46        3.27     14.05 o 
  -4  15   4      399.37      386.93     21.10 o 
  -3  15   4     2760.03     2490.40     62.45 o 
  -2  15   4      376.06      377.22     19.25 o 
  -1  15   4     1315.69     1202.88     37.30 o 
   0  15   4      170.98      162.81     14.92 o 
   1  15   4     1407.85     1416.43     36.75 o 
   2  15   4      443.54      446.51     23.84 o 
   3  15   4       92.71      118.11     16.21 o 
   4  15   4       11.18       15.47     12.18 o 
   5  15   4      122.87      100.36     23.71 o 
   6  15   4      260.01      258.81     23.44 o 
   7  15   4      196.52      193.73     22.59 o 
   8  15   4       10.72       27.96     18.02 o 
   9  15   4      116.33      130.04     23.19 o 
  10  15   4      254.32      224.85     33.06 o 
  11  15   4       12.91       36.67     26.63 o 
 -13  16   4        0.07      -33.43     22.29 o 
 -12  16   4        0.73       20.53     25.54 o 
 -11  16   4        0.65       22.73     20.47 o 
 -10  16   4      125.27      131.68     23.99 o 
  -9  16   4       36.16       37.81     33.06 o 
  -8  16   4      643.54      661.01     35.49 o 
  -7  16   4      231.18      197.46     25.66 o 
  -6  16   4     1877.93     1841.95     68.84 o 
  -5  16   4     2883.23     3003.16     75.45 o 
  -4  16   4      511.01      431.20     22.79 o 
  -3  16   4      436.00      400.89     23.13 o 
  -2  16   4     4974.60     4564.84     87.63 o 
  -1  16   4      247.33      251.34     21.86 o 
   0  16   4        3.30       -6.00     10.92 o 
   1  16   4      277.66      232.89     17.36 o 
   2  16   4       76.12       91.73     16.17 o 
   3  16   4       80.76       88.52     18.37 o 
   4  16   4       27.99       34.89     16.25 o 
   5  16   4      105.72       81.85     26.12 o 
   6  16   4        6.70      -13.59     15.92 o 
   7  16   4      974.83      995.16     47.33 o 
   8  16   4      394.74      412.62     29.85 o 
   9  16   4       55.01       32.99     24.50 o 
  10  16   4       26.91        2.81     24.98 o 
  11  16   4      540.28      591.16     63.59 o 
 -13  17   4        1.56      -31.63     30.90 o 
 -12  17   4      181.36      271.22     35.37 o 
 -11  17   4       85.10       71.71     23.44 o 
 -10  17   4      207.99      206.91     26.90 o 
  -9  17   4      818.78      770.73     39.90 o 
  -8  17   4        3.91      -12.63     17.15 o 
  -7  17   4      593.83      655.33     35.22 o 
  -6  17   4     1062.13     1083.10     90.35 o 
  -5  17   4      429.45      483.69     28.92 o 
  -4  17   4      335.75      336.22     24.46 o 
  -3  17   4     1005.08      954.70     31.84 o 
  -2  17   4        4.98       -4.08     11.72 o 
  -1  17   4     2057.66     1900.87     47.29 o 
   0  17   4     2139.52     2119.84     56.21 o 
   1  17   4      727.58      628.80     28.81 o 
   2  17   4      194.99      209.37     19.80 o 
   3  17   4      146.52      138.14     20.74 o 
   4  17   4      255.37      282.41     25.06 o 
   5  17   4       11.01       16.59     20.41 o 
   6  17   4      610.08      524.75     52.91 o 
   7  17   4      607.18      630.11     56.92 o 
   8  17   4       26.45      -32.56     35.26 o 
   9  17   4        0.64       45.25     24.87 o 
  10  17   4       52.12       21.01     25.12 o 
  11  17   4       22.27       30.83     27.44 o 
 -12  18   4       61.68       13.24     22.52 o 
 -11  18   4        2.55       14.28     20.89 o 
 -10  18   4      498.81      551.41     37.60 o 
  -9  18   4      174.31      149.30     24.49 o 
  -8  18   4      213.13      220.97     26.16 o 
  -7  18   4        1.38      -15.84     22.56 o 
  -6  18   4      411.11      432.32     29.54 o 
  -5  18   4     1690.14     1632.02     52.15 o 
  -4  18   4        8.20       -0.45     14.53 o 
  -3  18   4       85.62      105.65     19.62 o 
  -2  18   4      814.67      819.66     33.94 o 
  -1  18   4     1371.24     1373.09     39.05 o 
   0  18   4      659.73      555.77     25.12 o 
   1  18   4      193.21      187.04     32.48 o 
   2  18   4       67.33      101.76     18.11 o 
   3  18   4      129.60      169.80     20.37 o 
   4  18   4      229.52      225.68     25.79 o 
   5  18   4       93.49      103.95     31.79 o 
   6  18   4      704.32      725.23     59.18 o 
   7  18   4     1126.65     1198.65    164.31 o 
   8  18   4       40.70       -7.87     31.44 o 
   9  18   4       42.11       47.55     35.51 o 
  10  18   4       19.18       53.50     34.05 o 
 -12  19   4       82.08      122.89     33.84 o 
 -11  19   4      523.79      513.29     39.82 o 
 -10  19   4       79.71       83.08     24.20 o 
  -9  19   4      160.27      192.36     31.69 o 
  -8  19   4        0.08       -4.46     17.08 o 
  -7  19   4      194.61      234.30     26.89 o 
  -6  19   4       74.59       62.32     19.10 o 
  -5  19   4      126.34      124.25     19.96 o 
  -4  19   4      145.44      149.25     20.32 o 
  -3  19   4       35.55       -4.86     14.27 o 
  -2  19   4      305.49      293.66     24.00 o 
  -1  19   4       99.19      131.51     19.44 o 
   0  19   4     1639.77     1523.15     47.84 o 
   1  19   4      394.68      384.28     26.03 o 
   2  19   4      551.49      600.45     30.98 o 
   3  19   4      355.42      432.79     69.96 o 
   4  19   4       29.22       44.71     25.96 o 
   5  19   4      710.43      708.14     78.88 o 
   6  19   4     1369.58     1181.23     74.98 o 
   7  19   4       46.95       30.85     34.32 o 
   8  19   4       12.83       31.76     39.99 o 
   9  19   4        0.01       34.27     34.59 o 
  10  19   4        5.13        5.41     35.71 o 
 -11  20   4       13.50       55.83     25.40 o 
 -10  20   4       70.55       95.10     25.83 o 
  -9  20   4       31.21       30.33     20.83 o 
  -8  20   4      324.17      364.72     32.14 o 
  -7  20   4       29.63       26.75     19.99 o 
  -6  20   4      117.54       62.44     19.73 o 
  -5  20   4        0.27       14.06     21.27 o 
  -4  20   4       84.61      107.03     26.19 o 
  -3  20   4      257.31      195.45     18.93 o 
  -2  20   4        3.75       -5.23     13.74 o 
  -1  20   4      841.82      729.54     30.12 o 
   0  20   4     2314.30     2213.98     61.27 o 
   1  20   4       53.84       33.86     20.44 o 
   2  20   4       16.65       37.28     30.03 o 
   3  20   4       82.62       70.53     23.21 o 
   4  20   4      393.18      346.70     41.39 o 
   5  20   4      314.36      317.36     58.89 o 
   6  20   4      487.60      512.58    113.42 o 
   7  20   4      657.43      602.64     66.16 o 
   8  20   4        1.53        2.55     28.95 o 
   9  20   4       48.08      110.77     41.31 o 
 -10  21   4        1.04      -27.49     22.07 o 
  -9  21   4       32.43       47.41     22.94 o 
  -8  21   4       29.46       38.00     22.15 o 
  -7  21   4        1.16      -11.01     18.54 o 
  -6  21   4       17.33       44.88     19.43 o 
  -5  21   4       50.03       32.82     18.71 o 
  -4  21   4      167.91      141.60     22.14 o 
  -3  21   4        9.41        7.35     18.68 o 
  -2  21   4      131.36      114.84     18.27 o 
  -1  21   4       12.52       24.04     20.95 o 
   0  21   4       77.30       92.29     30.08 o 
   1  21   4     1619.23     1775.48     63.45 o 
   2  21   4       23.65       18.47     21.82 o 
   3  21   4      258.61      243.18     29.60 o 
   4  21   4        1.36       26.12     27.33 o 
   5  21   4     1079.50     1210.41     75.90 o 
   6  21   4      118.65      146.20     40.82 o 
   7  21   4       19.70       32.78     36.17 o 
   8  21   4      212.19      228.07     71.07 o 
   9  21   4       19.76      101.06     70.16 o 
 -10  22   4       58.32       80.22     39.93 o 
  -9  22   4       23.97       43.69     23.24 o 
  -8  22   4       17.78        6.19     21.45 o 
  -7  22   4       16.87        6.87     20.30 o 
  -6  22   4      505.84      511.89     35.04 o 
  -5  22   4      185.83      187.45     25.92 o 
  -4  22   4       14.23       46.04     23.35 o 
  -3  22   4      304.08      340.17     33.76 o 
  -2  22   4      137.28      132.68     28.45 o 
  -1  22   4        5.93        5.67     20.12 o 
   0  22   4     1389.41     1489.33     58.66 o 
   1  22   4       15.70        2.58     24.94 o 
   2  22   4      669.27      672.49     41.60 o 
   3  22   4        0.53       15.33     28.40 o 
   4  22   4       84.77      166.86     53.07 o 
   5  22   4       59.02       51.20     35.72 o 
   6  22   4      672.76      603.33     62.41 o 
   7  22   4      138.27      155.89     82.70 o 
   8  22   4        0.53      -31.37     34.02 o 
  -9  23   4        0.94       28.20     23.86 o 
  -8  23   4        6.02        5.72     30.22 o 
  -7  23   4      272.23      326.02     39.90 o 
  -6  23   4       84.58      117.06     29.82 o 
  -5  23   4       68.48       37.61     25.57 o 
  -4  23   4      235.35      311.90     34.74 o 
  -3  23   4      107.38      127.32     28.56 o 
  -2  23   4       22.42       13.21     23.17 o 
  -1  23   4       77.08      102.19     26.34 o 
   0  23   4      515.65      616.41     53.87 o 
   1  23   4      383.46      384.18     35.35 o 
   2  23   4      261.28      235.06     44.76 o 
   3  23   4        8.91        7.52     29.81 o 
   4  23   4       33.54       26.90     46.53 o 
   5  23   4      185.70      162.05     44.61 o 
   6  23   4       30.66      -48.35     63.98 o 
   7  23   4       18.16      -12.50     87.79 o 
  -8  24   4       63.33       93.69     30.37 o 
  -7  24   4        0.26       -2.06     32.85 o 
  -6  24   4      244.04      223.02     35.21 o 
  -5  24   4      648.42      736.47     49.98 o 
  -4  24   4        0.45      -28.22     31.98 o 
  -3  24   4       65.04      100.65     35.57 o 
  -2  24   4      305.78      341.61     34.78 o 
  -1  24   4      255.09      271.35     46.91 o 
   0  24   4      192.71      270.96     33.52 o 
   1  24   4       64.10       59.93     25.46 o 
   2  24   4       88.16       53.61     26.03 o 
   3  24   4        0.42       -8.98     32.17 o 
   4  24   4       33.29       68.34     48.71 o 
   5  24   4       12.91      -28.42     33.73 o 
   6  24   4      205.24      137.36     46.35 o 
  -7  25   4       14.49        4.65     27.38 o 
  -6  25   4      284.93      260.66     38.35 o 
  -5  25   4       18.07       17.33     26.91 o 
  -4  25   4       54.90       89.26     38.81 o 
  -3  25   4      151.72      226.90     44.25 o 
  -2  25   4       37.50        7.97     32.75 o 
  -1  25   4      132.95      130.58     29.27 o 
   0  25   4      230.37      319.84     35.91 o 
   1  25   4        7.56        3.01     24.90 o 
   2  25   4       14.46        1.15     28.85 o 
   3  25   4       31.65       79.98     50.53 o 
   4  25   4       25.42        9.19     37.29 o 
   5  25   4       16.22      -27.90     35.62 o 
  -6  26   4        0.22      -41.90     29.65 o 
  -5  26   4      411.87      403.37     53.15 o 
  -4  26   4       84.80      145.40     43.47 o 
  -3  26   4       80.94       75.93     38.48 o 
  -2  26   4        6.76      -34.95     33.42 o 
  -1  26   4      187.92      213.92     43.73 o 
   0  26   4       32.97       47.63     41.04 o 
   1  26   4       59.86       54.99     26.37 o 
   2  26   4       36.63      -35.26     39.99 o 
   3  26   4      116.06       47.62     47.62 o 
   4  26   4        0.87       -5.82     66.52 o 
  -4  27   4        6.55       72.34     59.25 o 
  -3  27   4       11.91       19.75     65.98 o 
  -2  27   4       18.83       61.44     36.63 o 
  -1  27   4        0.36       -2.07     48.71 o 
   0  27   4      234.73      228.99     42.56 o 
   1  27   4       38.92       44.78     35.34 o 
   2  27   4       68.99       70.52     53.44 o 
 -15   0   5      129.23      150.98     37.43 o 
 -13   0   5     1498.76     1601.72     78.07 o 
 -11   0   5     1829.95     1848.34     92.88 o 
  -9   0   5      973.66     1007.25     88.52 o 
  -7   0   5     1231.66     1056.75     34.71 o 
  -5   0   5     8541.69     8671.79    187.69 o 
  -3   0   5     2932.06     3084.60     73.05 o 
  -1   0   5     1943.21     2237.75     54.22 o 
   1   0   5    20963.08    23759.64    490.23 o 
   3   0   5    34319.07    35080.13    722.46 o 
   5   0   5     8982.61     9082.27    198.96 o 
   7   0   5     5630.01     6240.30    145.34 o 
   9   0   5       47.48      103.24     35.99 o 
  11   0   5      322.23      295.91     53.80 o 
  13   0   5       67.28       56.35     43.99 o 
 -16   1   5       61.10       61.04     23.75 o 
 -15   1   5        7.57      -13.31     25.40 o 
 -14   1   5      443.02      461.69     34.19 o 
 -13   1   5       58.97       76.66     20.79 o 
 -12   1   5     3628.15     3615.88     93.40 o 
 -11   1   5     1368.04     1115.93     42.08 o 
 -10   1   5      453.41      544.31     28.11 o 
  -9   1   5      125.32      148.71     17.24 o 
  -8   1   5      887.25      921.05     27.05 o 
  -7   1   5     1753.15     1623.44     32.70 o 
  -6   1   5      665.99      638.91     17.84 o 
  -5   1   5       11.34        7.36      5.63 o 
  -4   1   5     1123.16     1204.81     44.09 o 
  -3   1   5      613.74      736.81     17.68 o 
  -2   1   5       19.61       56.82      6.08 o 
  -1   1   5     5624.40     6360.47     97.35 o 
   0   1   5        7.62       15.81      4.68 o 
   1   1   5      381.18      362.78     10.70 o 
   2   1   5    19755.89    20310.99    298.19 o 
   3   1   5     1542.01     1665.00     31.65 o 
   4   1   5     5632.92     5184.19     83.34 o 
   5   1   5       39.95       51.95      8.29 o 
   6   1   5      485.97      475.36     20.40 o 
   7   1   5       39.09       62.52     10.90 o 
   8   1   5      326.03      419.11     21.97 o 
   9   1   5      301.98      280.35     26.43 o 
  10   1   5       68.90       62.34     25.96 o 
  11   1   5        3.59        9.48     23.39 o 
  12   1   5      504.80      598.06     51.80 o 
  13   1   5       38.12       29.32     29.58 o 
 -16   2   5        1.66       13.21     22.02 o 
 -15   2   5      172.38      183.44     30.33 o 
 -14   2   5        8.91       -7.04     20.20 o 
 -13   2   5      477.98      483.74     32.51 o 
 -12   2   5      194.11      225.56     24.02 o 
 -11   2   5      898.64      938.39     38.39 o 
 -10   2   5     1149.65     1006.59     48.32 o 
  -9   2   5        5.48       -1.80     11.41 o 
  -8   2   5     1552.44     1404.13     35.00 o 
  -7   2   5     2601.45     2634.57     47.42 o 
  -6   2   5     3451.99     3570.28     60.28 o 
  -5   2   5      669.06      744.95     18.62 o 
  -4   2   5     4073.00     4237.11     68.92 o 
  -3   2   5       19.26        5.37      4.99 o 
  -2   2   5     3462.13     3554.36     57.54 o 
  -1   2   5     5667.74     6081.02     93.36 o 
   0   2   5     1516.71     1830.54     32.01 o 
   1   2   5     2823.80     2336.21     39.45 o 
   2   2   5     3482.56     3399.31     55.51 o 
   3   2   5    11145.76    11222.34    168.89 o 
   4   2   5      901.72      877.90     21.47 o 
   5   2   5      336.97      293.88     13.47 o 
   6   2   5     1238.19      965.96     33.52 o 
   7   2   5     3207.74     3251.42     59.69 o 
   8   2   5     3046.39     3014.68     71.95 o 
   9   2   5      682.23      706.31     65.12 o 
  10   2   5      665.08      528.29     56.89 o 
  11   2   5       41.04       55.29     32.54 o 
  12   2   5      181.09      215.57     37.66 o 
  13   2   5       24.51       57.25     30.48 o 
 -16   3   5       35.57       64.99     24.28 o 
 -15   3   5       36.94       49.06     22.46 o 
 -14   3   5       93.22       38.01     19.99 o 
 -13   3   5      229.20      238.43     41.92 o 
 -12   3   5      450.59      387.94     33.37 o 
 -11   3   5     4059.01     3950.06     94.58 o 
 -10   3   5        7.55       19.55     14.03 o 
  -9   3   5      956.04      954.47     29.49 o 
  -8   3   5      223.24      182.38     13.87 o 
  -7   3   5     5773.62     5584.26     90.19 o 
  -6   3   5     2784.08     2733.81     48.21 o 
  -5   3   5        0.10        9.97      6.15 o 
  -4   3   5       59.77       46.06      6.45 o 
  -3   3   5     9637.87     9833.94    148.67 o 
  -2   3   5     2634.72     2588.69     43.74 o 
  -1   3   5    10999.18    11329.79    168.74 o 
   0   3   5     2013.75     2060.89     40.76 o 
   1   3   5     9563.09     9801.11    161.76 o 
   2   3   5     7393.21     6959.65    118.05 o 
   3   3   5     1755.46     1483.82     29.05 o 
   4   3   5      621.16      626.51     24.23 o 
   5   3   5      402.29      424.72     15.52 o 
   6   3   5      535.31      705.71     21.40 o 
   7   3   5      715.30      760.12     30.54 o 
   8   3   5      165.96      186.01     19.32 o 
   9   3   5     1411.79     1346.21     44.52 o 
  10   3   5        2.25       39.23     27.75 o 
  11   3   5      324.92      335.21     39.66 o 
  12   3   5       36.24       92.33     32.13 o 
  13   3   5      222.51      235.40     40.81 o 
 -16   4   5      120.82      101.17     39.45 o 
 -15   4   5       31.12       28.94     21.29 o 
 -14   4   5       68.29       67.23     28.07 o 
 -13   4   5       53.73       47.77     19.51 o 
 -12   4   5       35.02       31.32     16.91 o 
 -11   4   5        7.11       19.48     15.35 o 
 -10   4   5      102.81      135.90     18.09 o 
  -9   4   5      281.30      272.21     17.13 o 
  -8   4   5      731.37      792.38     32.11 o 
  -7   4   5     1573.28     1447.31     47.34 o 
  -6   4   5    10648.06    10700.80    163.22 o 
  -5   4   5     6844.46     6881.38    107.56 o 
  -4   4   5     9837.54    10366.29    157.01 o 
  -3   4   5        7.09        4.92      7.13 o 
  -2   4   5    19318.07    20282.22    297.95 o 
  -1   4   5       18.96       22.85      4.81 o 
   0   4   5     3371.03     3644.77     65.16 o 
   1   4   5     1754.34     2036.19     40.19 o 
   2   4   5     6236.60     6402.96    109.67 o 
   3   4   5      492.51      520.52     14.83 o 
   4   4   5      271.73      284.77     12.23 o 
   5   4   5       29.46       14.21      7.49 o 
   6   4   5      122.68      116.23     11.31 o 
   7   4   5       25.01       27.93     11.31 o 
   8   4   5     2792.46     2635.86     66.31 o 
   9   4   5      925.52      848.34     35.76 o 
  10   4   5     1106.50     1200.41     51.75 o 
  11   4   5      310.46      341.15     41.26 o 
  12   4   5       45.69       27.75     28.15 o 
  13   4   5       75.95      111.55     35.60 o 
 -16   5   5        8.12       15.63     40.71 o 
 -15   5   5      147.02      175.00     32.99 o 
 -14   5   5       43.43       54.25     23.09 o 
 -13   5   5       20.91       70.63     20.09 o 
 -12   5   5      601.36      559.88     32.36 o 
 -11   5   5      426.04      423.19     27.42 o 
 -10   5   5       72.20       69.93     15.77 o 
  -9   5   5     1100.76     1098.43     32.57 o 
  -8   5   5      476.14      545.19     27.31 o 
  -7   5   5     5235.88     5506.66    100.55 o 
  -6   5   5    15689.49    15704.18    234.88 o 
  -5   5   5       65.52       61.27      8.45 o 
  -4   5   5    11202.32    11489.11    173.47 o 
  -3   5   5     9459.06     9565.49    159.24 o 
  -2   5   5        1.30        2.59      4.66 o 
  -1   5   5    14538.66    16530.43    243.87 o 
   0   5   5     2890.80     2886.09     47.84 o 
   1   5   5     2001.97     1885.18     38.12 o 
   2   5   5      541.75      465.44     16.26 o 
   3   5   5       84.33       93.03      7.34 o 
   4   5   5        0.57       10.25      7.54 o 
   5   5   5      245.99      329.05     14.34 o 
   6   5   5       23.79       26.41     10.71 o 
   7   5   5      568.58      477.05     21.68 o 
   8   5   5        0.30       -5.37     13.34 o 
   9   5   5        8.46       -3.68     14.27 o 
  10   5   5       20.40       20.83     18.73 o 
  11   5   5       53.80       18.69     21.81 o 
  12   5   5      172.00      131.60     35.73 o 
  13   5   5      285.03      281.50     61.07 o 
 -15   6   5      398.71      447.83     70.00 o 
 -14   6   5      144.04      163.36     31.24 o 
 -13   6   5       34.69       21.72     22.96 o 
 -12   6   5        7.31       16.75     16.37 o 
 -11   6   5       49.02       50.96     16.67 o 
 -10   6   5      526.38      491.05     27.60 o 
  -9   6   5      492.45      501.45     25.61 o 
  -8   6   5      501.76      469.65     20.58 o 
  -7   6   5        5.66        0.83      8.33 o 
  -6   6   5     3856.56     3527.03     60.71 o 
  -5   6   5    22104.44    22039.04    325.59 o 
  -4   6   5     1427.63     1251.26     26.38 o 
  -3   6   5     7313.62     8134.61    124.79 o 
  -2   6   5     3884.12     3816.74     62.08 o 
  -1   6   5     1393.27     1172.74     23.49 o 
   0   6   5       11.63       15.10      4.27 o 
   1   6   5      638.15      876.88     22.82 o 
   2   6   5      638.21      721.30     33.36 o 
   3   6   5      710.77      671.43     17.77 o 
   4   6   5      153.29      167.29     10.43 o 
   5   6   5       62.40       61.32     10.84 o 
   6   6   5      192.25      155.75     14.49 o 
   7   6   5      303.59      311.01     22.24 o 
   8   6   5       36.70       40.68     15.46 o 
   9   6   5      291.57      388.13     27.20 o 
  10   6   5        4.03       -8.80     17.51 o 
  11   6   5      502.18      414.98     35.59 o 
  12   6   5       34.57       47.82     29.03 o 
  13   6   5        7.35        6.36     30.45 o 
 -15   7   5        0.37      -14.70     21.93 o 
 -14   7   5      176.95      230.00     42.70 o 
 -13   7   5       21.95       13.40     21.63 o 
 -12   7   5     1125.27     1183.47     57.08 o 
 -11   7   5       17.49       33.27     19.92 o 
 -10   7   5      770.47      662.10     35.83 o 
  -9   7   5      370.16      363.76     35.61 o 
  -8   7   5      250.82      269.30     23.84 o 
  -7   7   5     1349.05     1166.13     31.77 o 
  -6   7   5     2499.84     2420.80     44.94 o 
  -5   7   5        1.84       14.79      6.67 o 
  -4   7   5     7644.72     7127.83    111.45 o 
  -3   7   5     1905.14     1654.76     36.40 o 
  -2   7   5      267.26      216.91     11.92 o 
  -1   7   5     8041.93     8252.24    126.08 o 
   0   7   5     7218.05     6373.07     98.84 o 
   1   7   5      460.93      484.69     14.40 o 
   2   7   5     5044.23     5071.20     81.15 o 
   3   7   5      841.02      774.93     19.80 o 
   4   7   5     2818.42     2709.30     54.95 o 
   5   7   5      930.25      908.46     27.41 o 
   6   7   5      327.77      302.44     17.81 o 
   7   7   5      125.86      148.06     18.30 o 
   8   7   5       29.00       15.44     16.00 o 
   9   7   5      111.37      110.60     19.75 o 
  10   7   5       12.64        1.87     17.20 o 
  11   7   5      234.42      251.45     30.26 o 
  12   7   5      420.62      502.26     40.72 o 
  13   7   5       58.83       75.36     44.35 o 
 -15   8   5      140.98      183.44     43.13 o 
 -14   8   5       22.17        7.52     30.02 o 
 -13   8   5       59.89       28.83     22.11 o 
 -12   8   5       18.25       16.24     20.30 o 
 -11   8   5       88.39       99.67     23.28 o 
 -10   8   5      582.29      618.32     38.93 o 
  -9   8   5       30.06       32.74     15.12 o 
  -8   8   5     2154.66     1973.77     46.50 o 
  -7   8   5      587.86      512.55     20.68 o 
  -6   8   5      689.23      726.15     20.10 o 
  -5   8   5     4088.97     3975.35     74.32 o 
  -4   8   5     1764.14     1776.31     34.54 o 
  -3   8   5     1036.75      906.30     25.45 o 
  -2   8   5     3261.14     3058.97     58.67 o 
  -1   8   5     2686.32     2509.58     43.96 o 
   0   8   5     7460.71     6769.39    116.16 o 
   1   8   5      293.05      293.00     12.98 o 
   2   8   5        1.03        7.53      6.23 o 
   3   8   5     4086.01     4078.86     68.43 o 
   4   8   5     2041.89     1844.91     41.90 o 
   5   8   5      459.65      547.12     21.62 o 
   6   8   5      539.88      544.33     29.16 o 
   7   8   5     1541.80     1482.06     77.81 o 
   8   8   5        1.97        9.27     15.26 o 
   9   8   5      110.17       60.25     18.44 o 
  10   8   5      135.52      206.19     23.88 o 
  11   8   5      565.16      606.57     41.70 o 
  12   8   5       60.94       95.19     27.18 o 
  13   8   5        1.14       11.77     28.53 o 
 -15   9   5      112.97      120.35     30.35 o 
 -14   9   5        1.14        4.53     23.35 o 
 -13   9   5       17.67       21.62     28.15 o 
 -12   9   5      496.50      545.46     41.96 o 
 -11   9   5     1175.25     1110.20     53.55 o 
 -10   9   5      463.51      444.98     28.24 o 
  -9   9   5      425.25      460.21     30.59 o 
  -8   9   5       79.97       66.10     15.42 o 
  -7   9   5        1.78       11.29     12.71 o 
  -6   9   5      621.73      694.04     28.96 o 
  -5   9   5        3.45        9.00      9.11 o 
  -4   9   5      462.36      467.93     23.38 o 
  -3   9   5     1676.49     1778.27     39.66 o 
  -2   9   5     1710.32     1668.94     37.19 o 
  -1   9   5     8696.91     9189.29    140.55 o 
   0   9   5     6601.07     6966.57    108.73 o 
   1   9   5    21062.19    21553.77    318.05 o 
   2   9   5       70.11      144.73     13.74 o 
   3   9   5      465.64      471.66     18.76 o 
   4   9   5      890.71      943.98     27.64 o 
   5   9   5     1711.45     1562.13     58.32 o 
   6   9   5      717.09      614.26     24.20 o 
   7   9   5       34.37       41.29     15.82 o 
   8   9   5      754.27      771.57     41.77 o 
   9   9   5      200.23      244.09     24.07 o 
  10   9   5        9.29       14.02     17.54 o 
  11   9   5      808.42      912.39     49.89 o 
  12   9   5      263.76      325.56     35.18 o 
  13   9   5        3.46       25.97     30.95 o 
 -15  10   5      210.12      250.47     65.07 o 
 -14  10   5        1.64       14.47     25.02 o 
 -13  10   5       26.34       24.12     24.82 o 
 -12  10   5      236.48      265.54     33.25 o 
 -11  10   5       94.33       87.22     24.77 o 
 -10  10   5     1757.53     1555.10     51.06 o 
  -9  10   5      983.67      916.08     37.70 o 
  -8  10   5     1826.92     1741.49     51.85 o 
  -7  10   5       25.41       24.64     13.15 o 
  -6  10   5     2769.76     2460.26     61.70 o 
  -5  10   5        2.67       -4.13      9.25 o 
  -4  10   5       61.94       23.55      9.40 o 
  -3  10   5     1505.02     1310.53     32.79 o 
  -2  10   5      102.84       96.29     10.70 o 
  -1  10   5        4.06       -7.32      6.66 o 
   0  10   5     4386.68     4145.89     68.86 o 
   1  10   5       33.99       97.05      8.92 o 
   2  10   5     3158.21     3262.26     57.16 o 
   3  10   5        2.89      -12.41      8.27 o 
   4  10   5      573.36      688.69     24.74 o 
   5  10   5        3.39       11.05     10.97 o 
   6  10   5     2684.62     2627.50     66.07 o 
   7  10   5     2638.18     2524.87     66.43 o 
   8  10   5      777.69      805.81     35.86 o 
   9  10   5       52.36       81.57     19.37 o 
  10  10   5      677.18      717.64     37.15 o 
  11  10   5      232.53      214.26     30.29 o 
  12  10   5        0.00       -5.45     22.63 o 
 -15  11   5      169.17      249.01     63.25 o 
 -14  11   5       70.16       78.08     28.07 o 
 -13  11   5       69.67      122.50     28.27 o 
 -12  11   5        3.93       30.60     22.44 o 
 -11  11   5     2061.95     2055.51     62.02 o 
 -10  11   5        5.34        0.98     15.96 o 
  -9  11   5       21.89        4.30     15.64 o 
  -8  11   5      107.85       50.36     16.08 o 
  -7  11   5      652.48      596.31     37.10 o 
  -6  11   5       95.29      130.39     17.27 o 
  -5  11   5      126.15      168.13     14.92 o 
  -4  11   5     3357.57     3072.38     62.54 o 
  -3  11   5      403.82      406.07     18.83 o 
  -2  11   5      140.52      147.19     12.56 o 
  -1  11   5     1365.65     1440.92     34.81 o 
   0  11   5       68.31      104.23      8.67 o 
   1  11   5     8270.94     8068.17    126.28 o 
   2  11   5      245.95      167.32     14.52 o 
   3  11   5       95.12      124.99     12.99 o 
   4  11   5      189.09      151.00     14.33 o 
   5  11   5     4161.21     4087.81     80.48 o 
   6  11   5       27.72       47.45     19.10 o 
   7  11   5      389.70      307.94     23.92 o 
   8  11   5      354.75      364.30     27.08 o 
   9  11   5      425.11      403.56     50.27 o 
  10  11   5       33.49       34.38     21.09 o 
  11  11   5      358.58      422.25     37.53 o 
  12  11   5        1.68       10.98     40.00 o 
 -14  12   5      183.16      210.68     34.11 o 
 -13  12   5       25.94       -3.55     22.78 o 
 -12  12   5      289.04      332.43     37.57 o 
 -11  12   5        6.13        2.11     17.59 o 
 -10  12   5     1780.86     1792.24     57.65 o 
  -9  12   5       65.18       72.54     18.22 o 
  -8  12   5        2.95        9.40     15.36 o 
  -7  12   5      268.72      263.60     22.69 o 
  -6  12   5      594.92      563.71     28.57 o 
  -5  12   5     5673.48     5801.78    106.46 o 
  -4  12   5       55.99       42.58     11.69 o 
  -3  12   5     1367.92     1234.12     33.41 o 
  -2  12   5      265.21      270.30     16.11 o 
  -1  12   5      800.19      657.76     24.30 o 
   0  12   5      351.63      272.22     15.82 o 
   1  12   5      509.59      581.49     18.61 o 
   2  12   5      169.41      135.96     13.78 o 
   3  12   5       70.76       37.11     10.92 o 
   4  12   5      693.83      610.10     24.78 o 
   5  12   5      644.57      607.63     40.81 o 
   6  12   5     3591.91     3412.70     81.55 o 
   7  12   5        9.63        7.72     16.32 o 
   8  12   5      261.42      321.67     25.89 o 
   9  12   5      199.98      180.19     23.78 o 
  10  12   5      169.88      232.46     26.59 o 
  11  12   5      118.82      102.38     23.76 o 
  12  12   5       94.97      100.66     27.83 o 
 -14  13   5       26.28        0.46     28.08 o 
 -13  13   5       55.68       74.28     27.88 o 
 -12  13   5      495.68      467.51     41.05 o 
 -11  13   5      845.19      863.77     41.28 o 
 -10  13   5      828.13      816.53     39.62 o 
  -9  13   5       12.56       33.65     17.19 o 
  -8  13   5      292.81      334.70     28.70 o 
  -7  13   5        0.37       -0.24     19.47 o 
  -6  13   5     3746.60     3602.11     84.93 o 
  -5  13   5        3.46       17.25     15.36 o 
  -4  13   5     2649.18     2458.24     75.24 o 
  -3  13   5       42.97       40.84     11.66 o 
  -2  13   5     1498.54     1286.74     35.53 o 
  -1  13   5     1359.15     1309.85     37.83 o 
   0  13   5      782.44      737.42     34.26 o 
   1  13   5     1483.66     1268.82     44.54 o 
   2  13   5        2.00       -8.65     12.91 o 
   3  13   5       30.20        7.07     10.20 o 
   4  13   5      277.46      254.57     17.95 o 
   5  13   5     2232.42     2082.51     59.86 o 
   6  13   5        0.30       16.40     15.80 o 
   7  13   5      572.65      605.15     32.07 o 
   8  13   5        0.11      -17.58     16.60 o 
   9  13   5        2.49       19.86     18.10 o 
  10  13   5       80.74      118.23     26.95 o 
  11  13   5        2.44        5.16     20.85 o 
  12  13   5      240.79      227.35     32.62 o 
 -14  14   5       35.76      135.59     55.98 o 
 -13  14   5       59.94       81.70     27.56 o 
 -12  14   5        7.07       -4.79     21.88 o 
 -11  14   5        1.71       16.26     20.78 o 
 -10  14   5      781.22      813.39     40.02 o 
  -9  14   5     1073.65     1096.66     66.06 o 
  -8  14   5      623.65      598.17     47.90 o 
  -7  14   5       68.55       65.04     16.97 o 
  -6  14   5      396.01      382.25     26.00 o 
  -5  14   5     7070.70     6323.00    235.85 o 
  -4  14   5      112.62      100.68     14.66 o 
  -3  14   5      257.00      287.15     18.50 o 
  -2  14   5      146.52      181.37     15.65 o 
  -1  14   5      811.27      799.86     28.95 o 
   0  14   5      357.09      355.04     19.21 o 
   1  14   5     1937.13     1896.32    108.60 o 
   2  14   5      119.57      109.72     16.80 o 
   3  14   5       44.48       62.39     15.59 o 
   4  14   5      293.70      264.87     18.50 o 
   5  14   5     1431.66     1197.97     65.38 o 
   6  14   5      801.67      773.96     34.89 o 
   7  14   5      894.06      803.39     52.89 o 
   8  14   5      147.55      118.94     22.16 o 
   9  14   5      125.47      178.58     24.91 o 
  10  14   5       54.42       48.44     22.44 o 
  11  14   5      519.72      591.95     39.07 o 
 -13  15   5        0.32      -19.33     22.68 o 
 -12  15   5      189.01      181.68     32.60 o 
 -11  15   5      187.72      206.80     36.43 o 
 -10  15   5      971.45     1064.77     45.83 o 
  -9  15   5       48.95       74.05     20.50 o 
  -8  15   5      364.75      363.39     28.34 o 
  -7  15   5       18.47        4.15     17.79 o 
  -6  15   5     1882.59     1751.54     53.27 o 
  -5  15   5      567.32      532.22     28.82 o 
  -4  15   5      904.00      955.17     32.14 o 
  -3  15   5       30.32       21.17     15.93 o 
  -2  15   5       57.60       36.11     12.28 o 
  -1  15   5      377.67      360.97     31.74 o 
   0  15   5     4909.30     4937.42     94.04 o 
   1  15   5      203.80      256.23     21.63 o 
   2  15   5       70.56       52.78     15.93 o 
   3  15   5      330.41      270.58     25.21 o 
   4  15   5      183.74      165.44     20.17 o 
   5  15   5      423.22      399.68     33.05 o 
   6  15   5       48.52       80.36     19.35 o 
   7  15   5      172.22      158.40     22.09 o 
   8  15   5       12.62       -0.55     17.05 o 
   9  15   5      465.84      475.64     35.68 o 
  10  15   5      103.87      147.47     26.16 o 
  11  15   5       84.05       94.31     30.29 o 
 -13  16   5       39.24       72.31     46.18 o 
 -12  16   5        6.24      -14.72     20.25 o 
 -11  16   5      126.40      137.49     25.38 o 
 -10  16   5        2.75       32.22     19.47 o 
  -9  16   5      506.83      578.54     35.78 o 
  -8  16   5      441.90      446.29     31.77 o 
  -7  16   5      232.01      232.51     24.61 o 
  -6  16   5      151.78      185.49     22.09 o 
  -5  16   5     4577.24     4584.23    109.51 o 
  -4  16   5     2687.16     2654.36     60.32 o 
  -3  16   5      284.93      320.70     22.69 o 
  -2  16   5        7.38       16.12     12.13 o 
  -1  16   5     3098.99     3029.23     64.77 o 
   0  16   5      450.17      376.02     25.57 o 
   1  16   5     1285.67     1390.76     77.03 o 
   2  16   5      213.40      227.58     23.30 o 
   3  16   5       68.91       84.17     18.36 o 
   4  16   5      350.07      361.35     46.91 o 
   5  16   5        0.02       17.90     25.17 o 
   6  16   5      247.68      308.98     32.32 o 
   7  16   5       37.30       22.12     22.42 o 
   8  16   5      575.48      599.95     42.64 o 
   9  16   5       37.36       25.83     19.84 o 
  10  16   5      157.27      184.48     33.32 o 
  11  16   5      131.33      139.14     45.00 o 
 -13  17   5       92.60       97.06     44.71 o 
 -12  17   5       45.15       81.35     29.07 o 
 -11  17   5      610.60      616.84     40.29 o 
 -10  17   5      143.29      173.35     26.54 o 
  -9  17   5       60.42       81.08     22.69 o 
  -8  17   5       32.45       75.74     20.70 o 
  -7  17   5      100.43       96.55     20.42 o 
  -6  17   5      265.34      299.13     34.21 o 
  -5  17   5       17.38       16.70     15.99 o 
  -4  17   5     1261.62     1207.45     38.16 o 
  -3  17   5      458.22      410.00     23.70 o 
  -2  17   5       92.19       85.70     15.84 o 
  -1  17   5      515.52      485.35     24.30 o 
   0  17   5     3180.49     3267.66     80.01 o 
   1  17   5      520.42      474.38     28.29 o 
   2  17   5       89.65      112.38     19.66 o 
   3  17   5        1.94       -0.83     15.58 o 
   4  17   5      347.15      347.78     26.23 o 
   5  17   5      255.56      246.94     29.69 o 
   6  17   5      178.65      144.06     27.23 o 
   7  17   5       82.72       52.57     24.25 o 
   8  17   5       64.98       61.32     43.08 o 
   9  17   5      195.25      155.13     39.83 o 
  10  17   5        1.65        3.81     34.59 o 
 -12  18   5       17.11        0.14     23.09 o 
 -11  18   5      348.87      367.02     34.02 o 
 -10  18   5        1.12       -6.01     19.78 o 
  -9  18   5       17.78       39.29     20.21 o 
  -8  18   5        0.17      -25.97     17.31 o 
  -7  18   5       15.16        3.47     17.09 o 
  -6  18   5      940.59      923.10     40.33 o 
  -5  18   5      141.01      144.38     21.20 o 
  -4  18   5     1059.39     1009.99     58.66 o 
  -3  18   5      113.00      102.38     20.96 o 
  -2  18   5      737.90      608.77     28.38 o 
  -1  18   5      590.48      540.40     30.57 o 
   0  18   5      930.87      926.45     49.32 o 
   1  18   5      501.26      472.07     37.73 o 
   2  18   5       88.07       86.35     19.19 o 
   3  18   5      900.81     1018.98     41.10 o 
   4  18   5      367.79      480.80     68.34 o 
   5  18   5      347.48      384.32     35.18 o 
   6  18   5      631.29      682.71     44.76 o 
   7  18   5      113.13      142.32     40.41 o 
   8  18   5       91.29       43.60     37.81 o 
   9  18   5       25.96       63.00     53.07 o 
  10  18   5       67.80       97.96     39.44 o 
 -12  19   5      277.92      381.69     57.32 o 
 -11  19   5       98.46       80.87     25.33 o 
 -10  19   5       13.40       -6.43     33.48 o 
  -9  19   5       27.51       19.26     21.81 o 
  -8  19   5       39.18       63.37     21.11 o 
  -7  19   5        5.95        3.08     17.91 o 
  -6  19   5        4.33        5.73     17.22 o 
  -5  19   5       56.29       39.57     17.48 o 
  -4  19   5       44.84       52.73     17.22 o 
  -3  19   5      531.77      482.67     36.09 o 
  -2  19   5      505.83      395.88     24.90 o 
  -1  19   5      191.68      254.69     24.64 o 
   0  19   5      331.87      307.84     26.34 o 
   1  19   5      805.51      803.41     37.33 o 
   2  19   5     2175.46     2241.12     72.69 o 
   3  19   5      577.74      638.88     34.27 o 
   4  19   5      855.59      852.34     47.57 o 
   5  19   5      672.67      668.59     71.25 o 
   6  19   5        8.05        9.88     31.37 o 
   7  19   5       26.97       38.40     47.62 o 
   8  19   5       63.65       72.33     37.11 o 
   9  19   5        3.04       18.55     35.88 o 
 -11  20   5       73.68       53.73     24.03 o 
 -10  20   5        0.99        8.67     20.55 o 
  -9  20   5       25.15       39.20     21.60 o 
  -8  20   5       75.65       89.67     23.79 o 
  -7  20   5      566.82      627.74     54.50 o 
  -6  20   5       93.84       53.67     20.38 o 
  -5  20   5      303.39      291.62     26.94 o 
  -4  20   5      266.51      320.60     28.80 o 
  -3  20   5       97.49      113.75     18.79 o 
  -2  20   5      342.23      314.66     27.52 o 
  -1  20   5      212.09      250.37     29.49 o 
   0  20   5      366.31      416.32     29.62 o 
   1  20   5      863.72      822.91     44.76 o 
   2  20   5       23.86       13.90     19.14 o 
   3  20   5      457.95      363.44     34.37 o 
   4  20   5      480.24      526.03     55.46 o 
   5  20   5       61.01        3.64     53.07 o 
   6  20   5      268.97      298.80    111.78 o 
   7  20   5       82.50       71.31     37.78 o 
   8  20   5        5.51       -0.19     41.99 o 
   9  20   5       64.11       82.89     41.10 o 
 -10  21   5      132.35      134.09     38.36 o 
  -9  21   5      166.14      179.22     28.15 o 
  -8  21   5      235.84      200.16     28.28 o 
  -7  21   5       29.71       37.44     19.29 o 
  -6  21   5      135.92      141.13     24.05 o 
  -5  21   5        8.49       -1.93     17.21 o 
  -4  21   5       28.06       25.96     19.20 o 
  -3  21   5       31.35       56.71     24.08 o 
  -2  21   5       50.58       78.64     27.60 o 
  -1  21   5       29.70       36.44     19.95 o 
   0  21   5      318.25      249.78     27.15 o 
   1  21   5       92.64       63.61     32.13 o 
   2  21   5     1565.92     1493.46     73.03 o 
   3  21   5       64.06       88.34     27.43 o 
   4  21   5      124.22      144.47     41.05 o 
   5  21   5      340.38      405.20     52.62 o 
   6  21   5      109.37       92.81     37.88 o 
   7  21   5       41.99       52.19     35.89 o 
   8  21   5       13.17       16.36     72.34 o 
 -10  22   5       43.81       74.50     38.36 o 
  -9  22   5      160.54      149.07     30.07 o 
  -8  22   5        7.48      -20.46     20.81 o 
  -7  22   5      637.33      650.66     53.47 o 
  -6  22   5      219.49      184.71     26.33 o 
  -5  22   5       17.47       23.27     18.39 o 
  -4  22   5        1.99       12.56     18.09 o 
  -3  22   5       90.16      156.07     35.86 o 
  -2  22   5      322.68      283.95     33.59 o 
  -1  22   5      813.81      734.43     54.34 o 
   0  22   5        1.94       20.82     23.15 o 
   1  22   5        4.15      -33.28     22.19 o 
   2  22   5        1.46       32.63     25.21 o 
   3  22   5      289.68      324.10     48.51 o 
   4  22   5      123.57      158.45     42.71 o 
   5  22   5       73.12      137.85     42.70 o 
   6  22   5      196.33      131.96     67.98 o 
   7  22   5      254.98      320.07     53.88 o 
  -9  23   5       97.99      110.43     26.48 o 
  -8  23   5      376.83      391.41     35.84 o 
  -7  23   5      137.73      107.87     25.77 o 
  -6  23   5      135.03      107.01     24.03 o 
  -5  23   5       22.75      -10.02     27.29 o 
  -4  23   5       16.84       20.66     31.50 o 
  -3  23   5      396.49      416.43     48.70 o 
  -2  23   5       68.25      106.31     33.28 o 
  -1  23   5      291.61      273.01     34.76 o 
   0  23   5      129.71      123.45     29.16 o 
   1  23   5      599.49      671.12     83.06 o 
   2  23   5      155.85      125.80     29.98 o 
   3  23   5        0.83      -33.47     32.00 o 
   4  23   5      103.33      -14.65     33.45 o 
   5  23   5       12.92       -7.61     34.45 o 
   6  23   5       66.21       76.28     44.11 o 
  -8  24   5       55.15       65.11     28.18 o 
  -7  24   5       80.51       81.45     29.81 o 
  -6  24   5      485.01      497.02     44.46 o 
  -5  24   5        7.96       -1.66     39.08 o 
  -4  24   5      164.46      230.32     43.38 o 
  -3  24   5      264.22      302.13     81.07 o 
  -2  24   5      437.62      399.46     40.17 o 
  -1  24   5       19.15       12.45     27.11 o 
   0  24   5        0.34       20.03     27.27 o 
   1  24   5       65.67       80.77     28.96 o 
   2  24   5       84.79      103.52     30.83 o 
   3  24   5        3.12      -13.69     32.91 o 
   4  24   5       15.27       40.92     37.47 o 
   5  24   5       74.10       46.36    100.70 o 
  -7  25   5      203.86      263.06     49.12 o 
  -6  25   5       33.08       17.12     39.02 o 
  -5  25   5       19.14       34.32     36.33 o 
  -4  25   5       77.77       66.89     48.17 o 
  -3  25   5      196.29      175.26     40.42 o 
  -2  25   5        2.97       15.75     34.10 o 
  -1  25   5      382.38      371.19     49.98 o 
   0  25   5        4.91      -39.31     26.21 o 
   1  25   5       68.69       76.13     33.20 o 
   2  25   5       54.00       17.69     43.80 o 
   3  25   5       23.74       -3.79     62.89 o 
   4  25   5       23.62       80.57     40.75 o 
  -6  26   5      119.30      234.11     76.70 o 
  -5  26   5       22.95       61.24     40.49 o 
  -4  26   5      289.57      396.06     53.97 o 
  -3  26   5        8.55      -39.34     31.73 o 
  -2  26   5      122.53      165.07     97.61 o 
  -1  26   5        1.47      -16.03     27.43 o 
   0  26   5       86.24       63.42     30.99 o 
   1  26   5        6.85       -3.58     38.54 o 
   2  26   5       36.04        6.60     53.26 o 
   3  26   5        0.08        6.11     38.31 o 
  -3  27   5      138.90      141.63     42.26 o 
  -2  27   5       19.04       14.46     35.33 o 
  -1  27   5      255.73      293.22     48.21 o 
   0  27   5       46.12       31.73     31.22 o 
   1  27   5        1.06       49.48     37.44 o 
 -16   0   6       93.83       79.05     53.26 o 
 -14   0   6      875.46      956.01    101.42 o 
 -12   0   6        6.63       16.25     23.60 o 
 -10   0   6     4002.32     3862.64    128.63 o 
  -8   0   6     1407.41     1362.34     42.96 o 
  -6   0   6     8829.47     9035.20    197.53 o 
  -4   0   6     2629.77     2756.15     68.48 o 
  -2   0   6    29752.03    32491.39    670.23 o 
   0   0   6    12311.41    12915.79    271.75 o 
   2   0   6     6311.32     6553.48    143.79 o 
   4   0   6       61.18       65.01     11.45 o 
   6   0   6     6446.71     7233.45    164.18 o 
   8   0   6     1232.75     1351.21     82.16 o 
  10   0   6     1021.93     1015.32     81.79 o 
  12   0   6        0.12       20.36     41.44 o 
 -16   1   6       15.02       24.89     22.04 o 
 -15   1   6      566.89      660.31     41.55 o 
 -14   1   6      175.57      191.33     26.60 o 
 -13   1   6      140.90      143.93     23.12 o 
 -12   1   6      417.31      446.17     29.86 o 
 -11   1   6     3336.60     3140.94     79.39 o 
 -10   1   6      328.50      256.88     21.61 o 
  -9   1   6      130.77      111.65     18.21 o 
  -8   1   6      614.63      560.07     37.69 o 
  -7   1   6       40.10       20.10      7.56 o 
  -6   1   6     1395.43     1446.98     30.16 o 
  -5   1   6     1528.84     1488.95     32.30 o 
  -4   1   6      550.88      714.93     18.75 o 
  -3   1   6     5188.72     5619.46     89.11 o 
  -2   1   6     3437.75     3494.38     58.03 o 
  -1   1   6      125.44      122.16      7.92 o 
   0   1   6      433.35      444.35     15.76 o 
   1   1   6     6766.17     6884.83    105.82 o 
   2   1   6      861.34      913.69     23.32 o 
   3   1   6        6.92       19.76      5.83 o 
   4   1   6      322.92      240.93     11.83 o 
   5   1   6    10227.00    10939.78    170.38 o 
   6   1   6       16.88       27.55     10.19 o 
   7   1   6       59.82       38.43     12.26 o 
   8   1   6      150.57      189.88     32.01 o 
   9   1   6     2303.44     2382.43     92.02 o 
  10   1   6        7.67       -2.31     22.35 o 
  11   1   6      870.37      907.30     58.86 o 
  12   1   6       10.76       53.62     30.06 o 
  13   1   6       86.29       93.33     34.93 o 
 -16   2   6       69.55       88.74     25.49 o 
 -15   2   6       14.42        8.74     20.24 o 
 -14   2   6       58.81       54.56     25.76 o 
 -13   2   6      424.47      402.04     30.44 o 
 -12   2   6       27.34       20.75     16.94 o 
 -11   2   6      727.03      666.22     33.26 o 
 -10   2   6     1233.69     1292.72     43.56 o 
  -9   2   6      916.49      948.72     35.10 o 
  -8   2   6        9.79        9.65      9.31 o 
  -7   2   6     1237.35     1167.06     26.90 o 
  -6   2   6     9082.71     9733.79    149.81 o 
  -5   2   6     9513.72     9944.09    152.45 o 
  -4   2   6     3316.65     3271.14     57.33 o 
  -3   2   6     1468.04     1852.39     34.79 o 
  -2   2   6     5068.06     5212.03     82.43 o 
  -1   2   6     4340.53     4171.82     67.05 o 
   0   2   6    12985.25    14662.57    217.49 o 
   1   2   6     4960.89     5067.68     79.77 o 
   2   2   6     1621.85     1654.32     31.02 o 
   3   2   6      639.74      872.71     20.75 o 
   4   2   6     1791.18     1778.55     35.13 o 
   5   2   6     1440.64     1281.89     29.49 o 
   6   2   6     3574.74     3405.03     68.59 o 
   7   2   6     2798.66     2559.90     75.39 o 
   8   2   6       30.31       26.83     15.27 o 
   9   2   6       23.31        9.78     20.81 o 
  10   2   6      492.50      509.92     44.71 o 
  11   2   6      107.91      130.50     32.25 o 
  12   2   6       55.75       54.99     39.99 o 
  13   2   6      114.48      138.39     38.06 o 
 -16   3   6      103.31       74.59     53.98 o 
 -15   3   6       13.05       15.47     20.82 o 
 -14   3   6      285.01      283.66     28.96 o 
 -13   3   6       45.22       38.90     23.14 o 
 -12   3   6      947.25      964.60     41.44 o 
 -11   3   6      223.26      179.66     21.42 o 
 -10   3   6     2185.95     1972.04     56.31 o 
  -9   3   6     1107.32     1102.92     46.31 o 
  -8   3   6       57.04       49.84     10.88 o 
  -7   3   6       34.78       41.08      8.29 o 
  -6   3   6      855.02      811.18     23.43 o 
  -5   3   6     3071.36     3274.30     56.75 o 
  -4   3   6     2898.70     2527.58     45.43 o 
  -3   3   6      757.81      770.06     19.15 o 
  -2   3   6     1182.52     1532.87     29.61 o 
  -1   3   6     4964.50     5268.02     82.80 o 
   0   3   6    20774.83    21654.59    317.79 o 
   1   3   6     2292.92     2560.81     49.51 o 
   2   3   6      304.25      264.79     12.95 o 
   3   3   6     9408.84    10160.02    154.51 o 
   4   3   6      850.56      688.29     24.64 o 
   5   3   6     2801.40     2804.70     87.22 o 
   6   3   6      285.17      262.39     16.64 o 
   7   3   6      382.21      389.12     21.21 o 
   8   3   6      663.30      619.50     45.58 o 
   9   3   6       75.24       87.34     21.45 o 
  10   3   6       12.80        9.91     22.88 o 
  11   3   6      270.63      376.68     42.75 o 
  12   3   6      225.83      229.38     38.26 o 
  13   3   6        2.46       16.93     29.61 o 
 -16   4   6        5.98      -14.26     27.62 o 
 -15   4   6      198.12      282.76     38.37 o 
 -14   4   6      173.24      174.11     25.29 o 
 -13   4   6        5.75       -2.04     16.62 o 
 -12   4   6       54.49       56.40     18.71 o 
 -11   4   6      195.92      202.37     21.60 o 
 -10   4   6        7.98       15.57     13.57 o 
  -9   4   6      316.84      324.44     21.50 o 
  -8   4   6     3247.24     2909.06     60.49 o 
  -7   4   6       79.60       88.55     13.93 o 
  -6   4   6        2.99       13.77      6.98 o 
  -5   4   6    30675.15    31603.20    463.50 o 
  -4   4   6     4161.33     4505.52     73.92 o 
  -3   4   6      761.18      754.66     19.09 o 
  -2   4   6       84.30       83.43      7.51 o 
  -1   4   6    14242.71    15605.79    231.31 o 
   0   4   6     1078.16      822.20     21.73 o 
   1   4   6      165.61      139.65     10.14 o 
   2   4   6     1832.61     1823.67     38.93 o 
   3   4   6      521.04      403.68     13.18 o 
   4   4   6     1761.93     1524.03     36.05 o 
   5   4   6      544.09      560.95     25.84 o 
   6   4   6       99.29       94.23     13.08 o 
   7   4   6      989.81     1025.45     31.93 o 
   8   4   6     1241.68     1260.99     63.70 o 
   9   4   6       57.36       68.66     17.35 o 
  10   4   6       55.97       81.12     44.90 o 
  11   4   6       49.18       79.71     30.83 o 
  12   4   6      124.90      118.51     34.67 o 
  13   4   6        1.34       17.38     31.31 o 
 -16   5   6       51.65       33.08     46.53 o 
 -15   5   6      213.96      225.14     33.89 o 
 -14   5   6        2.31       -2.71     23.52 o 
 -13   5   6      289.99      368.04     37.37 o 
 -12   5   6      115.43      134.32     21.70 o 
 -11   5   6      223.81      186.33     24.87 o 
 -10   5   6      124.18      134.34     19.05 o 
  -9   5   6     2617.46     2395.67     53.88 o 
  -8   5   6       77.53       50.03     13.84 o 
  -7   5   6     3485.14     3498.17     69.01 o 
  -6   5   6     1266.64     1208.75     33.03 o 
  -5   5   6      343.15      389.33     14.54 o 
  -4   5   6    17564.49    18978.20    281.76 o 
  -3   5   6      316.12      414.38     16.56 o 
  -2   5   6      252.31      225.28     11.00 o 
  -1   5   6      256.20      207.78      9.38 o 
   0   5   6     9555.45     9899.92    164.99 o 
   1   5   6     2710.68     2821.40     59.39 o 
   2   5   6       10.95        1.69      7.27 o 
   3   5   6     7421.46     7693.46    132.57 o 
   4   5   6      372.86      499.19     36.21 o 
   5   5   6      593.21      545.41     21.51 o 
   6   5   6        5.60        8.88     10.22 o 
   7   5   6      367.63      309.48     20.01 o 
   8   5   6       95.16      107.74     17.96 o 
   9   5   6      368.82      296.28     31.91 o 
  10   5   6       52.35       42.01     25.96 o 
  11   5   6       83.92       77.91     32.17 o 
  12   5   6      394.45      342.73     44.43 o 
  13   5   6       60.91      163.95     57.07 o 
 -15   6   6       48.94       83.89     28.59 o 
 -14   6   6        5.89      -15.92     22.01 o 
 -13   6   6       58.30       62.65     30.65 o 
 -12   6   6      487.88      500.07     39.85 o 
 -11   6   6       15.67       54.41     17.16 o 
 -10   6   6        9.53       38.66     14.72 o 
  -9   6   6       39.16       17.16     11.50 o 
  -8   6   6      434.47      403.07     20.62 o 
  -7   6   6       83.21      118.93     16.15 o 
  -6   6   6     7600.73     8077.66    127.04 o 
  -5   6   6     8738.89     8834.84    137.09 o 
  -4   6   6     4429.84     4386.60     72.80 o 
  -3   6   6       16.97        6.55      6.99 o 
  -2   6   6     3531.98     3470.28     58.06 o 
  -1   6   6    10208.55    11289.39    170.15 o 
   0   6   6     4063.03     3845.90     70.24 o 
   1   6   6     7863.68     7979.35    135.86 o 
   2   6   6     3600.46     3320.28     63.30 o 
   3   6   6       21.25       11.56      8.15 o 
   4   6   6      900.02      854.32     26.03 o 
   5   6   6        0.76       12.61      9.97 o 
   6   6   6        6.30       -6.32     10.21 o 
   7   6   6      127.33      161.51     19.19 o 
   8   6   6      802.14      660.87     31.74 o 
   9   6   6       59.49       36.08     16.34 o 
  10   6   6      552.13      550.73     37.63 o 
  11   6   6       48.31       -5.27     25.96 o 
  12   6   6       15.95       60.88     29.69 o 
  13   6   6       11.13       -3.64     38.53 o 
 -15   7   6      365.21      414.12     43.60 o 
 -14   7   6       87.30      108.89     29.66 o 
 -13   7   6      332.04      367.50     37.61 o 
 -12   7   6       38.24       67.93     23.04 o 
 -11   7   6      162.14      202.70     27.44 o 
 -10   7   6      141.20      125.22     18.39 o 
  -9   7   6      268.64      260.37     18.09 o 
  -8   7   6       40.87       24.98     10.64 o 
  -7   7   6     1255.71     1060.74     31.59 o 
  -6   7   6      740.37      669.77     19.73 o 
  -5   7   6     1518.85     1604.49     41.13 o 
  -4   7   6     1512.37     1651.16     35.36 o 
  -3   7   6     2986.40     2595.83     52.10 o 
  -2   7   6       72.56       93.80      7.69 o 
  -1   7   6     2243.38     2266.06     44.98 o 
   0   7   6     3678.05     3574.74     66.62 o 
   1   7   6    18229.25    17338.84    283.30 o 
   2   7   6     1668.78     1578.96     36.36 o 
   3   7   6       62.43       73.53     10.77 o 
   4   7   6       10.67       11.54     11.17 o 
   5   7   6      164.37      182.75     15.40 o 
   6   7   6       28.51       59.70     12.80 o 
   7   7   6      222.16      171.66     23.27 o 
   8   7   6     1145.45     1210.25     42.80 o 
   9   7   6      187.56      224.44     24.17 o 
  10   7   6      522.56      547.31     39.72 o 
  11   7   6      394.59      398.99     65.43 o 
  12   7   6       56.10       68.17     47.08 o 
 -15   8   6      345.37      324.22     40.71 o 
 -14   8   6       13.14      -15.50     23.33 o 
 -13   8   6       36.44       33.22     35.44 o 
 -12   8   6      162.89      138.18     26.74 o 
 -11   8   6      305.37      306.16     32.66 o 
 -10   8   6      381.44      369.60     26.44 o 
  -9   8   6      232.98      207.71     21.08 o 
  -8   8   6       55.84       48.54     14.77 o 
  -7   8   6     3584.91     3559.85     82.49 o 
  -6   8   6     3228.01     2780.55     57.62 o 
  -5   8   6     1211.06     1253.88     28.36 o 
  -4   8   6     4470.84     4257.72     71.19 o 
  -3   8   6        4.65        8.79      8.13 o 
  -2   8   6     5299.93     5232.96     84.16 o 
  -1   8   6     1410.95     1367.32     28.05 o 
   0   8   6     8123.90     8140.84    125.65 o 
   1   8   6     7708.53     7531.09    129.96 o 
   2   8   6     3308.68     3258.15     70.49 o 
   3   8   6     1334.82     1222.83     46.89 o 
   4   8   6        2.76       -0.86      9.28 o 
   5   8   6       77.15       73.93     13.69 o 
   6   8   6      205.88      236.77     17.87 o 
   7   8   6       73.25      128.57     18.73 o 
   8   8   6      738.60      841.04     56.14 o 
   9   8   6      384.20      433.72     29.59 o 
  10   8   6      453.96      569.10     34.42 o 
  11   8   6       52.22       70.91     31.98 o 
  12   8   6        6.19       44.77     39.81 o 
 -15   9   6      107.48      172.13     33.57 o 
 -14   9   6      274.96      220.19     35.81 o 
 -13   9   6       68.20       48.94     30.73 o 
 -12   9   6     1004.75      926.73     51.92 o 
 -11   9   6      463.97      461.08     36.61 o 
 -10   9   6       39.27       47.21     17.17 o 
  -9   9   6       76.80       58.75     16.52 o 
  -8   9   6      301.78      286.55     22.63 o 
  -7   9   6       27.91       55.57     14.91 o 
  -6   9   6      551.66      583.74     27.19 o 
  -5   9   6       16.91        3.18      9.22 o 
  -4   9   6      721.77      714.40     23.99 o 
  -3   9   6     1987.38     1910.68     42.30 o 
  -2   9   6      742.69      733.86     23.17 o 
  -1   9   6     4180.07     4403.07    107.38 o 
   0   9   6      744.93      739.85     19.21 o 
   1   9   6     1902.46     1882.20     41.49 o 
   2   9   6     7238.09     6848.99    120.58 o 
   3   9   6       91.08      124.91     12.48 o 
   4   9   6      972.25      929.00     28.74 o 
   5   9   6      944.64      948.92     30.15 o 
   6   9   6     1110.92      941.41     31.12 o 
   7   9   6        4.46       -2.95     16.90 o 
   8   9   6      904.52      965.70     59.24 o 
   9   9   6      532.68      576.80     33.13 o 
  10   9   6      609.89      595.78     35.11 o 
  11   9   6       58.85       42.55     24.44 o 
  12   9   6      108.71      177.22     36.03 o 
 -15  10   6      130.17      132.32     60.71 o 
 -14  10   6      123.90      120.70     31.11 o 
 -13  10   6      106.53      127.72     28.84 o 
 -12  10   6       64.96       69.48     24.37 o 
 -11  10   6      997.61      990.26     52.18 o 
 -10  10   6      331.32      391.26     28.34 o 
  -9  10   6      558.89      641.99     32.58 o 
  -8  10   6       43.65       36.33     15.11 o 
  -7  10   6     5099.44     5367.64    115.84 o 
  -6  10   6      189.35      177.51     18.29 o 
  -5  10   6     2326.36     2345.67     51.87 o 
  -4  10   6      936.05      863.70     27.21 o 
  -3  10   6       25.83        4.46      9.11 o 
  -2  10   6      204.12      148.71     12.55 o 
  -1  10   6       57.86       40.00      8.85 o 
   0  10   6       43.72       36.51      8.07 o 
   1  10   6     1589.63     1665.73     39.41 o 
   2  10   6       81.86       85.79     11.33 o 
   3  10   6     4230.66     4096.86     78.67 o 
   4  10   6      575.60      650.76     24.35 o 
   5  10   6       68.41       51.35     12.63 o 
   6  10   6     3192.03     3129.54     76.48 o 
   7  10   6     3461.63     3331.25     81.66 o 
   8  10   6       82.19      132.77     21.22 o 
   9  10   6      300.96      305.66     27.33 o 
  10  10   6        2.08       -7.15     17.83 o 
  11  10   6       42.60       52.43     24.13 o 
  12  10   6      116.12       86.89     32.97 o 
 -14  11   6      233.00      236.26     35.44 o 
 -13  11   6        2.05        7.89     25.65 o 
 -12  11   6     1215.93     1080.55     64.90 o 
 -11  11   6      151.84      139.23     22.43 o 
 -10  11   6     1251.65     1163.35     45.54 o 
  -9  11   6      206.18      333.96     26.58 o 
  -8  11   6      698.36      718.53     72.89 o 
  -7  11   6     1313.15     1215.99     51.84 o 
  -6  11   6      120.66      112.92     21.09 o 
  -5  11   6      667.03      574.30     31.66 o 
  -4  11   6      464.56      523.72     21.99 o 
  -3  11   6      324.61      313.88     17.47 o 
  -2  11   6        3.51       -8.39      7.50 o 
  -1  11   6       38.69        8.19      8.29 o 
   0  11   6      823.15      739.74     35.08 o 
   1  11   6     2809.83     2722.87     56.15 o 
   2  11   6     6616.34     6412.11    114.97 o 
   3  11   6      237.29      328.71     18.17 o 
   4  11   6     3685.89     3311.42     68.12 o 
   5  11   6      838.34      756.06     28.25 o 
   6  11   6     1860.46     1749.34     52.11 o 
   7  11   6      183.26      201.93     22.77 o 
   8  11   6     2043.03     2089.34     69.63 o 
   9  11   6       17.22        1.24     18.31 o 
  10  11   6      150.27      135.35     24.32 o 
  11  11   6       60.14       34.30     23.55 o 
  12  11   6       50.81       54.74     25.82 o 
 -14  12   6        1.50       24.65     31.69 o 
 -13  12   6      312.88      252.72     36.31 o 
 -12  12   6       51.43       54.17     24.62 o 
 -11  12   6      428.55      435.90     31.53 o 
 -10  12   6        8.19       27.54     18.01 o 
  -9  12   6     1993.06     2084.28     61.58 o 
  -8  12   6     1191.79     1274.73     46.34 o 
  -7  12   6      879.29      761.40     34.10 o 
  -6  12   6     3907.66     3375.94     80.52 o 
  -5  12   6      302.71      271.74     18.45 o 
  -4  12   6        5.95        0.37     10.30 o 
  -3  12   6       45.48       48.57     11.47 o 
  -2  12   6      551.85      539.27     21.79 o 
  -1  12   6      308.21      308.92     16.80 o 
   0  12   6       22.51       18.71     12.97 o 
   1  12   6      876.53      759.52     33.77 o 
   2  12   6      175.29      204.90     26.56 o 
   3  12   6     3234.80     3422.64     69.25 o 
   4  12   6      624.61      685.04     26.11 o 
   5  12   6     1175.35     1067.16     33.54 o 
   6  12   6        7.53       17.09     16.58 o 
   7  12   6     2617.12     2761.29     87.00 o 
   8  12   6      184.37      236.50     24.97 o 
   9  12   6       29.06       35.68     19.98 o 
  10  12   6       29.19       34.90     20.86 o 
  11  12   6      164.91      239.53     33.43 o 
 -14  13   6       36.82       76.69     28.53 o 
 -13  13   6        3.13      -24.37     21.71 o 
 -12  13   6      259.52      314.21     40.64 o 
 -11  13   6      108.55      135.83     23.60 o 
 -10  13   6     1122.45     1163.76     47.04 o 
  -9  13   6     2105.75     2155.69     63.93 o 
  -8  13   6      510.07      461.25     29.78 o 
  -7  13   6     1187.24     1202.68     43.28 o 
  -6  13   6      198.92      161.47     19.58 o 
  -5  13   6      286.32      298.03     20.18 o 
  -4  13   6      388.49      422.66     21.60 o 
  -3  13   6      162.71      126.84     16.79 o 
  -2  13   6      277.86      250.54     17.25 o 
  -1  13   6     2400.11     2403.95     52.52 o 
   0  13   6      154.88      209.24     19.30 o 
   1  13   6     3729.86     3164.11    162.63 o 
   2  13   6     1432.33     1431.68     44.04 o 
   3  13   6     1812.58     1835.15     59.99 o 
   4  13   6     1834.67     1840.20     74.54 o 
   5  13   6       15.04       14.88     14.54 o 
   6  13   6       70.10       95.92     19.33 o 
   7  13   6        0.30        6.98     16.65 o 
   8  13   6      735.36      691.78     36.28 o 
   9  13   6      147.18      154.72     24.53 o 
  10  13   6        1.25       20.18     21.10 o 
  11  13   6       29.85       32.39     22.85 o 
 -14  14   6       24.75       37.08     51.26 o 
 -13  14   6        1.91       46.99     25.56 o 
 -12  14   6       40.85       62.48     25.64 o 
 -11  14   6        8.43       34.20     19.54 o 
 -10  14   6      262.54      318.19     34.37 o 
  -9  14   6      625.48      584.71     33.98 o 
  -8  14   6      856.66      864.65     72.57 o 
  -7  14   6     1343.03     1351.43     58.87 o 
  -6  14   6     1876.83     2060.12     58.83 o 
  -5  14   6      399.33      412.17     29.98 o 
  -4  14   6     2033.22     1992.59     48.63 o 
  -3  14   6       65.35       34.05     12.35 o 
  -2  14   6     1194.05     1122.65     34.78 o 
  -1  14   6       40.06       40.93     15.19 o 
   0  14   6      516.65      482.96     26.68 o 
   1  14   6      529.56      438.45     32.58 o 
   2  14   6     1796.69     1733.97     59.30 o 
   3  14   6      287.96      288.59     23.04 o 
   4  14   6     1086.32      943.45     49.43 o 
   5  14   6       92.51      137.40     23.98 o 
   6  14   6      591.18      564.89     42.55 o 
   7  14   6       33.37       32.54     18.47 o 
   8  14   6      781.77      821.23     51.95 o 
   9  14   6        7.97      -12.19     18.57 o 
  10  14   6       41.16       45.33     22.41 o 
  11  14   6       29.53       39.44     22.66 o 
 -13  15   6        4.82       20.81     35.20 o 
 -12  15   6      140.29      122.94     30.28 o 
 -11  15   6      448.06      465.12     34.47 o 
 -10  15   6       29.06       18.10     21.27 o 
  -9  15   6      922.97      856.17     52.05 o 
  -8  15   6      980.17      898.10     40.65 o 
  -7  15   6      959.48     1047.99     46.12 o 
  -6  15   6      129.88      135.57     20.43 o 
  -5  15   6        1.98       14.86     16.83 o 
  -4  15   6        2.59       11.10     12.81 o 
  -3  15   6     2931.32     3032.93     65.49 o 
  -2  15   6      123.10      126.78     15.35 o 
  -1  15   6     2027.22     1759.33     51.67 o 
   0  15   6      540.05      527.35     28.48 o 
   1  15   6     1803.21     1702.74     51.08 o 
   2  15   6      648.88      508.71     34.25 o 
   3  15   6     1360.03     1212.69     43.44 o 
   4  15   6       19.05        1.13     14.66 o 
   5  15   6      106.03       74.93     21.81 o 
   6  15   6       89.01       83.17     25.26 o 
   7  15   6        2.72       11.56     22.12 o 
   8  15   6        1.34       15.24     21.98 o 
   9  15   6       97.30       70.18     22.13 o 
  10  15   6       22.37       33.28     27.07 o 
 -13  16   6      117.78      148.17     32.97 o 
 -12  16   6        2.58       -6.17     24.54 o 
 -11  16   6      261.95      268.50     29.25 o 
 -10  16   6       91.23       60.21     21.72 o 
  -9  16   6      256.95      289.49     30.17 o 
  -8  16   6      122.60      152.02     23.27 o 
  -7  16   6      178.13      221.70     24.49 o 
  -6  16   6     1391.46     1478.28     49.48 o 
  -5  16   6     1448.35     1371.38     54.29 o 
  -4  16   6     2726.45     2590.92     72.41 o 
  -3  16   6      691.84      578.94     32.70 o 
  -2  16   6     4234.47     4107.43     83.35 o 
  -1  16   6      633.98      506.48     33.58 o 
   0  16   6      262.50      236.66     23.23 o 
   1  16   6      722.43      769.56     34.30 o 
   2  16   6      126.97      171.68     20.95 o 
   3  16   6        3.32       -5.89     17.29 o 
   4  16   6       37.79       54.16     29.22 o 
   5  16   6      127.96      190.90     27.54 o 
   6  16   6       26.61       28.07     31.51 o 
   7  16   6      818.73      843.97     86.14 o 
   8  16   6       27.96       40.08     25.31 o 
   9  16   6       21.41       29.70     25.66 o 
  10  16   6        4.39       54.92     28.36 o 
 -12  17   6      583.27      647.70     41.95 o 
 -11  17   6        4.57       17.37     21.33 o 
 -10  17   6       77.45       50.15     22.00 o 
  -9  17   6       90.94      100.58     33.27 o 
  -8  17   6      155.77      190.01     25.21 o 
  -7  17   6      218.16      278.32     27.14 o 
  -6  17   6      194.56      170.68     22.67 o 
  -5  17   6       60.11       41.28     16.77 o 
  -4  17   6       36.63       54.93     15.45 o 
  -3  17   6     3793.82     3640.39     77.10 o 
  -2  17   6        9.81       -6.55     16.19 o 
  -1  17   6     1721.94     1701.35     52.86 o 
   0  17   6     3078.37     3073.46     76.76 o 
   1  17   6      157.58      127.21     20.86 o 
   2  17   6       82.17       85.36     19.75 o 
   3  17   6       35.93       35.98     17.77 o 
   4  17   6      158.57      188.25     24.92 o 
   5  17   6        2.45       34.38     27.98 o 
   6  17   6      145.87      146.06     41.23 o 
   7  17   6        5.14       30.99     23.86 o 
   8  17   6      145.19      234.77     34.29 o 
   9  17   6       72.20       91.76     39.04 o 
  10  17   6       43.28      -31.58     32.57 o 
 -12  18   6       10.46       24.24     23.12 o 
 -11  18   6      130.33      183.81     30.13 o 
 -10  18   6       14.80       55.87     22.84 o 
  -9  18   6       55.43       -0.81     21.43 o 
  -8  18   6       49.12       47.18     20.49 o 
  -7  18   6      142.73      207.39     24.78 o 
  -6  18   6        0.34        4.19     16.70 o 
  -5  18   6     1359.79     1309.38     48.48 o 
  -4  18   6      543.29      499.87     41.19 o 
  -3  18   6       46.26       20.93     14.98 o 
  -2  18   6     2119.88     1961.43     58.32 o 
  -1  18   6     1110.09     1126.24     78.50 o 
   0  18   6      398.82      380.96     28.09 o 
   1  18   6       44.47       35.84     18.69 o 
   2  18   6      251.55      255.60     31.53 o 
   3  18   6      349.72      342.52     27.47 o 
   4  18   6        9.03       36.81     22.48 o 
   5  18   6      103.08      118.55     26.59 o 
   6  18   6      126.77      120.68     27.71 o 
   7  18   6      251.58      284.98     35.70 o 
   8  18   6       95.55       79.71     37.16 o 
   9  18   6       10.29        5.02     33.08 o 
 -11  19   6      222.55      243.08     30.20 o 
 -10  19   6        0.46        3.66     21.63 o 
  -9  19   6        3.27      -16.52     20.27 o 
  -8  19   6       75.29       75.36     22.67 o 
  -7  19   6       14.44        7.85     18.78 o 
  -6  19   6       17.07        0.31     30.80 o 
  -5  19   6      379.85      376.00     28.51 o 
  -4  19   6      168.56      218.05     25.43 o 
  -3  19   6     1199.21     1120.96     43.99 o 
  -2  19   6      373.29      446.30     30.07 o 
  -1  19   6      338.42      355.26     28.57 o 
   0  19   6      469.04      449.47     43.03 o 
   1  19   6      482.75      512.92     40.09 o 
   2  19   6      858.92      813.60     59.08 o 
   3  19   6        2.50       -5.05     17.78 o 
   4  19   6       19.07        6.51     22.57 o 
   5  19   6      209.64      284.36     42.05 o 
   6  19   6        6.25       15.56     43.99 o 
   7  19   6       15.57       61.25     35.10 o 
   8  19   6       18.21      102.34     39.71 o 
   9  19   6       10.37        5.56     34.02 o 
 -11  20   6       27.90       -1.89     22.47 o 
 -10  20   6       93.70      107.03     26.11 o 
  -9  20   6        1.05        8.30     21.46 o 
  -8  20   6       27.59       55.02     22.15 o 
  -7  20   6      426.68      456.37     33.65 o 
  -6  20   6     1224.55     1162.55     47.34 o 
  -5  20   6      100.53       77.91     19.96 o 
  -4  20   6       29.06       38.02     30.06 o 
  -3  20   6      175.65      191.31     24.66 o 
  -2  20   6      285.51      256.95     26.75 o 
  -1  20   6      334.78      385.65     30.12 o 
   0  20   6      834.80      761.30     60.52 o 
   1  20   6       41.85       29.40     20.66 o 
   2  20   6        1.26       -2.63     19.24 o 
   3  20   6       58.66       94.51     22.10 o 
   4  20   6       51.62       20.08     47.26 o 
   5  20   6       19.12        7.52     33.38 o 
   6  20   6      301.97      256.59     45.23 o 
   7  20   6       80.64       22.05     35.17 o 
   8  20   6       14.99      -20.48     45.08 o 
 -10  21   6       18.67       18.95     22.85 o 
  -9  21   6       86.48       88.05     35.78 o 
  -8  21   6       15.79       25.31     21.08 o 
  -7  21   6       21.17       23.09     20.76 o 
  -6  21   6      240.69      255.54     28.16 o 
  -5  21   6      487.87      494.62     32.96 o 
  -4  21   6       41.72       55.44     22.98 o 
  -3  21   6       23.54       27.38     20.17 o 
  -2  21   6       56.34       40.35     25.87 o 
  -1  21   6        2.38       -4.14     18.69 o 
   0  21   6       23.10       40.31     19.83 o 
   1  21   6      737.35      758.56     39.84 o 
   2  21   6      120.72      146.33     32.52 o 
   3  21   6      298.51      278.06     45.33 o 
   4  21   6       75.65       76.57     38.91 o 
   5  21   6      351.39      303.62     49.48 o 
   6  21   6       61.09       82.68     47.99 o 
   7  21   6       48.91       18.84     36.63 o 
 -10  22   6      377.97      429.17     66.63 o 
  -9  22   6        4.84       46.56     23.43 o 
  -8  22   6       24.30       26.27     22.70 o 
  -7  22   6        6.48        3.62     34.84 o 
  -6  22   6      618.46      585.72     48.48 o 
  -5  22   6      440.40      440.65     85.10 o 
  -4  22   6      127.35      124.56     27.40 o 
  -3  22   6      118.64      105.99     27.47 o 
  -2  22   6      129.58      121.89     33.77 o 
  -1  22   6       39.35       45.11     21.22 o 
   0  22   6      239.62      219.67     34.25 o 
   1  22   6        1.98       30.49     25.89 o 
   2  22   6       12.32       47.95     26.69 o 
   3  22   6       86.04      148.50     40.46 o 
   4  22   6      237.14      201.75     59.98 o 
   5  22   6        0.32       10.41     38.56 o 
   6  22   6      549.31      557.83     62.27 o 
  -9  23   6       66.55      126.94     31.22 o 
  -8  23   6        6.14        7.45     22.09 o 
  -7  23   6        3.00       -9.79     20.40 o 
  -6  23   6       91.33      107.04     30.03 o 
  -5  23   6       20.63       10.83     24.60 o 
  -4  23   6      625.99      622.50     42.94 o 
  -3  23   6       87.19      123.80     29.25 o 
  -2  23   6       12.85       15.38     25.94 o 
  -1  23   6      224.83      220.28     32.49 o 
   0  23   6      421.79      431.16     40.82 o 
   1  23   6      213.92      225.02     34.13 o 
   2  23   6       48.57       35.96     27.30 o 
   3  23   6       97.13       69.62     40.94 o 
   4  23   6       15.41       11.93     38.98 o 
   5  23   6      536.44      505.43     61.49 o 
   6  23   6        9.28      -20.36     49.80 o 
  -8  24   6       20.64       24.80     26.94 o 
  -7  24   6        8.01      -16.85     24.52 o 
  -6  24   6        4.69       18.49     24.83 o 
  -5  24   6      852.31      779.86     66.40 o 
  -4  24   6       32.54       89.81     37.55 o 
  -3  24   6        1.19       35.51     33.36 o 
  -2  24   6       10.01        0.55     25.52 o 
  -1  24   6      181.97      183.58     33.73 o 
   0  24   6       84.39       95.15     29.82 o 
   1  24   6      105.84      152.51     31.46 o 
   2  24   6        3.17       15.17     27.37 o 
   3  24   6        1.14      -31.30     36.33 o 
   4  24   6      102.19      142.91     61.62 o 
  -7  25   6        2.06      -53.80     50.17 o 
  -6  25   6       73.32       70.20     45.62 o 
  -5  25   6        5.19      -18.72     36.37 o 
  -4  25   6      147.10      107.81     41.30 o 
  -3  25   6       42.44      -26.54     30.77 o 
  -2  25   6       11.75       50.83     35.92 o 
  -1  25   6       42.73       -7.79     61.13 o 
   0  25   6      558.06      635.37     58.08 o 
   1  25   6       57.39       25.13     28.87 o 
   2  25   6        9.95       26.71     57.62 o 
   3  25   6        1.06      -30.86     50.35 o 
  -5  26   6      266.49      428.96     90.88 o 
  -4  26   6       79.70       51.98     38.30 o 
  -3  26   6        0.84       13.45     34.35 o 
  -2  26   6        1.09      -49.88     33.25 o 
  -1  26   6       20.37       -2.91     47.38 o 
   0  26   6        4.27      -11.85     28.53 o 
   1  26   6      195.06      203.07     47.84 o 
   2  26   6        2.47      -53.07     52.71 o 
  -2  27   6        8.01      -56.71     37.81 o 
  -1  27   6       95.91      141.62     56.16 o 
 -15   0   7        1.68        8.99     36.53 o 
 -13   0   7      342.15      322.32     39.81 o 
 -11   0   7      740.23      719.82     49.04 o 
  -9   0   7     3740.63     3380.76    345.53 o 
  -7   0   7     3493.87     3639.12     89.82 o 
  -5   0   7      101.79       92.85     13.56 o 
  -3   0   7      326.53      294.21     18.04 o 
  -1   0   7     3437.36     3625.38     85.62 o 
   1   0   7      234.03      279.57     17.57 o 
   3   0   7     1967.34     2136.87     56.67 o 
   5   0   7     1223.49     1015.45     48.04 o 
   7   0   7    11654.95    11608.36    323.90 o 
   9   0   7     1101.02     1342.13     95.24 o 
  11   0   7        9.06       33.81     38.17 o 
 -16   1   7      305.64      382.87     43.12 o 
 -15   1   7      327.39      346.37     33.56 o 
 -14   1   7      375.60      397.05     32.38 o 
 -13   1   7       27.32       37.83     19.06 o 
 -12   1   7     1216.41     1158.55     45.46 o 
 -11   1   7       21.98       15.16     15.80 o 
 -10   1   7      811.73      841.15     35.21 o 
  -9   1   7     1271.57     1209.62     40.62 o 
  -8   1   7     1744.57     1701.80     50.84 o 
  -7   1   7      112.18      149.27     11.31 o 
  -6   1   7    13071.60    13861.97    209.51 o 
  -5   1   7     1340.17     1194.69     27.47 o 
  -4   1   7      496.25      561.82     17.45 o 
  -3   1   7       94.89      187.11     10.77 o 
  -2   1   7     6293.44     7422.14    115.45 o 
  -1   1   7     9969.87    10805.49    163.54 o 
   0   1   7     6739.98     7104.90    110.14 o 
   1   1   7      210.27      168.04     10.03 o 
   2   1   7     8652.33     8876.13    136.01 o 
   3   1   7      604.68      594.36     17.30 o 
   4   1   7     3559.26     3588.09     62.16 o 
   5   1   7      967.96      971.62     28.80 o 
   6   1   7     3154.91     3148.69     73.77 o 
   7   1   7        0.80       -9.57     14.50 o 
   8   1   7     3520.70     3481.76    123.23 o 
   9   1   7       50.40       41.25     41.81 o 
  10   1   7      259.70      306.15     37.63 o 
  11   1   7        1.05        1.97     27.37 o 
  12   1   7       26.85      111.52     34.05 o 
 -16   2   7       68.18      121.42     51.98 o 
 -15   2   7       40.61       32.69     22.14 o 
 -14   2   7      893.86      863.23     43.38 o 
 -13   2   7       57.38       64.98     19.98 o 
 -12   2   7       95.42       92.75     19.46 o 
 -11   2   7      321.63      295.43     46.07 o 
 -10   2   7      200.38      197.66     20.77 o 
  -9   2   7     1990.91     2025.36     55.23 o 
  -8   2   7     5316.73     5093.35    153.95 o 
  -7   2   7     7673.49     7711.43    122.48 o 
  -6   2   7     1230.43     1105.47     26.41 o 
  -5   2   7     1296.70     1253.05     31.22 o 
  -4   2   7     2211.69     2540.51     46.55 o 
  -3   2   7     2751.64     3120.48     54.26 o 
  -2   2   7      452.60      335.53     12.73 o 
  -1   2   7      530.52      537.16     19.64 o 
   0   2   7     6323.99     7174.83    111.21 o 
   1   2   7      621.41      678.77     22.68 o 
   2   2   7     6620.69     6095.46     95.93 o 
   3   2   7     2284.18     2240.39     41.48 o 
   4   2   7      182.47      190.36     14.00 o 
   5   2   7      191.25      222.61     15.45 o 
   6   2   7     2443.67     2545.15     55.50 o 
   7   2   7     2802.43     2805.86     69.14 o 
   8   2   7      561.90      459.29     31.76 o 
   9   2   7      877.22      906.79     55.14 o 
  10   2   7       39.57       52.56     27.27 o 
  11   2   7        0.42      -36.02     24.02 o 
  12   2   7      207.93      363.81     46.11 o 
 -16   3   7        3.43       18.90     43.99 o 
 -15   3   7      876.26      863.02    114.13 o 
 -14   3   7        0.88      -14.01     18.59 o 
 -13   3   7      316.94      323.63     28.20 o 
 -12   3   7      324.35      356.37     28.11 o 
 -11   3   7      403.48      396.05     29.59 o 
 -10   3   7       31.18       21.35     14.23 o 
  -9   3   7     1218.24     1130.81     36.12 o 
  -8   3   7     8364.47     8297.15    254.79 o 
  -7   3   7      442.65      411.54     16.24 o 
  -6   3   7     2083.10     1841.17     37.14 o 
  -5   3   7     3727.46     3543.95     61.45 o 
  -4   3   7      490.57      514.86     17.03 o 
  -3   3   7     2132.13     2002.27     38.22 o 
  -2   3   7     1373.69     1510.02     30.38 o 
  -1   3   7     5379.02     5751.73     90.90 o 
   0   3   7     8801.72     9375.33    142.71 o 
   1   3   7    15855.56    15664.29    256.43 o 
   2   3   7     9177.66     8652.74    147.19 o 
   3   3   7     3263.89     3088.68     60.76 o 
   4   3   7      462.57      483.42     30.09 o 
   5   3   7      591.79      640.65     23.69 o 
   6   3   7       18.10       24.37     12.18 o 
   7   3   7        3.98       -0.82     14.43 o 
   8   3   7      369.36      454.92     32.11 o 
   9   3   7      162.92      189.05     26.40 o 
  10   3   7      199.69      201.55     67.25 o 
  11   3   7       12.17       20.61     27.88 o 
  12   3   7      105.02      173.41     50.35 o 
 -16   4   7      107.08      168.31     56.35 o 
 -15   4   7       90.58       64.08     64.84 o 
 -14   4   7       34.66       44.59     26.67 o 
 -13   4   7       35.72       65.16     24.55 o 
 -12   4   7      651.93      714.84     38.72 o 
 -11   4   7        1.33       -5.91     14.58 o 
 -10   4   7      238.94      195.82     20.84 o 
  -9   4   7        1.33        3.35     11.07 o 
  -8   4   7     1739.85     1573.09     56.41 o 
  -7   4   7      699.14      647.72     20.25 o 
  -6   4   7    11891.33    11740.01    179.70 o 
  -5   4   7      334.59      280.56     13.30 o 
  -4   4   7     7317.67     7406.50    116.85 o 
  -3   4   7      725.14      724.13     27.58 o 
  -2   4   7     2096.47     2142.18     39.74 o 
  -1   4   7     6035.44     6257.84     98.46 o 
   0   4   7      489.81      548.99     18.61 o 
   1   4   7    11874.38    11943.01    198.43 o 
   2   4   7     4911.16     4630.73     84.30 o 
   3   4   7      242.86      212.96     14.16 o 
   4   4   7     3161.35     2895.11    114.69 o 
   5   4   7      209.58      178.97     15.22 o 
   6   4   7      871.00      878.56     33.71 o 
   7   4   7      354.20      365.15     21.53 o 
   8   4   7      227.83      307.77     28.33 o 
   9   4   7      376.24      322.09     30.49 o 
  10   4   7      274.54      236.35     55.26 o 
  11   4   7       22.50       15.08     27.69 o 
  12   4   7       67.24       84.67     32.74 o 
 -15   5   7       47.05       35.52     26.12 o 
 -14   5   7        5.45      -15.56     22.30 o 
 -13   5   7      540.90      459.49     45.16 o 
 -12   5   7        5.01       -4.89     18.99 o 
 -11   5   7        8.06       -2.00     14.79 o 
 -10   5   7       55.27       65.91     15.95 o 
  -9   5   7       43.44       19.30     12.07 o 
  -8   5   7      160.06      140.24     14.37 o 
  -7   5   7     3127.04     2991.29     68.39 o 
  -6   5   7       22.16       27.85      8.09 o 
  -5   5   7      650.81      661.71     24.06 o 
  -4   5   7     1237.64     1033.48     25.29 o 
  -3   5   7    14268.78    14327.36    215.18 o 
  -2   5   7     1337.91     1462.30     29.99 o 
  -1   5   7     2141.69     1866.41     35.25 o 
   0   5   7    17869.24    17934.96    292.50 o 
   1   5   7     2695.05     2590.75     55.50 o 
   2   5   7     1696.58     1682.46     38.02 o 
   3   5   7      711.07      650.35     22.42 o 
   4   5   7        5.10        4.31      9.72 o 
   5   5   7     1247.97     1240.90     34.47 o 
   6   5   7      172.94      184.62     16.94 o 
   7   5   7        4.07        4.91     12.36 o 
   8   5   7      243.57      324.41     29.15 o 
   9   5   7       75.78       75.46     22.03 o 
  10   5   7        2.57       -1.78     24.38 o 
  11   5   7      217.80      170.59     52.53 o 
  12   5   7       30.35       63.52     32.68 o 
 -15   6   7        1.79      -20.20     28.07 o 
 -14   6   7       39.40       20.05     25.20 o 
 -13   6   7      142.13       83.76     27.23 o 
 -12   6   7      532.67      502.32     39.24 o 
 -11   6   7      946.87      998.23     50.30 o 
 -10   6   7      332.38      335.35     30.49 o 
  -9   6   7      305.56      351.04     20.20 o 
  -8   6   7      372.81      379.86     19.69 o 
  -7   6   7     1866.76     1824.81     42.82 o 
  -6   6   7     2251.85     2111.93     44.99 o 
  -5   6   7     7111.04     7311.42    116.41 o 
  -4   6   7     2217.54     2085.77     40.03 o 
  -3   6   7        1.37       -6.57      7.18 o 
  -2   6   7    15613.06    16121.24    240.88 o 
  -1   6   7     5811.61     5791.52     92.22 o 
   0   6   7       17.32        9.70      8.62 o 
   1   6   7     9591.68     9808.92    166.07 o 
   2   6   7      197.39      139.10     12.37 o 
   3   6   7     1373.92     1459.51     35.74 o 
   4   6   7     2036.48     2012.88     45.78 o 
   5   6   7      167.30      198.46     16.14 o 
   6   6   7       53.27       81.23     14.27 o 
   7   6   7     1215.52     1080.70     39.13 o 
   8   6   7        7.85        9.51     15.80 o 
   9   6   7      221.06      238.44     28.82 o 
  10   6   7       63.08       80.79     29.07 o 
  11   6   7      101.87      118.73     34.41 o 
  12   6   7        1.55      -22.54     27.25 o 
 -15   7   7       56.42       69.86     28.45 o 
 -14   7   7       37.96        0.32     22.82 o 
 -13   7   7        0.64        3.11     22.92 o 
 -12   7   7      434.83      483.15     39.31 o 
 -11   7   7       31.55       18.32     19.29 o 
 -10   7   7       38.79       21.36     19.62 o 
  -9   7   7       33.41       51.62     15.88 o 
  -8   7   7      539.15      626.13     29.83 o 
  -7   7   7       12.11       14.46     12.89 o 
  -6   7   7      120.77      130.88     11.48 o 
  -5   7   7      879.13      894.20     23.74 o 
  -4   7   7     4501.98     4546.01     76.28 o 
  -3   7   7     4469.21     4386.18     73.31 o 
  -2   7   7     6257.13     6072.08     96.77 o 
  -1   7   7     4439.56     4406.78     72.67 o 
   0   7   7    10157.81    10549.49    177.52 o 
   1   7   7      271.86      230.37     14.13 o 
   2   7   7       30.47       46.52     13.96 o 
   3   7   7      443.98      442.90     19.41 o 
   4   7   7     1138.87     1136.09     32.41 o 
   5   7   7     1316.33     1354.81     37.05 o 
   6   7   7       71.56       79.54     15.33 o 
   7   7   7      275.04      233.83     22.44 o 
   8   7   7      738.61      739.91     34.70 o 
   9   7   7        4.46       10.31     17.56 o 
  10   7   7      329.39      349.83     41.72 o 
  11   7   7       12.89       33.23     30.58 o 
  12   7   7      465.52      580.88    121.60 o 
 -15   8   7        5.26       15.17     25.58 o 
 -14   8   7        0.59       -4.35     32.73 o 
 -13   8   7        1.41       21.78     33.34 o 
 -12   8   7      233.79      274.80     33.15 o 
 -11   8   7     1178.88     1239.95     57.08 o 
 -10   8   7      591.66      633.25     53.15 o 
  -9   8   7      806.46      782.75     34.35 o 
  -8   8   7      991.93      990.92     63.49 o 
  -7   8   7      878.92      921.70     37.73 o 
  -6   8   7     3617.76     3402.63     76.02 o 
  -5   8   7     6377.97     6366.89    114.55 o 
  -4   8   7     4349.90     4602.69     86.14 o 
  -3   8   7      250.30      239.68     14.86 o 
  -2   8   7     3593.27     3649.06     62.32 o 
  -1   8   7     2897.80     2757.27     48.94 o 
   0   8   7     2311.32     2484.97     66.77 o 
   1   8   7     1231.82     1125.41     30.03 o 
   2   8   7      648.36      648.63     24.38 o 
   3   8   7        3.28        9.17     11.22 o 
   4   8   7      537.62      529.49     22.44 o 
   5   8   7      124.81       97.65     14.34 o 
   6   8   7      816.65      899.44     49.32 o 
   7   8   7      345.00      368.14     35.73 o 
   8   8   7      130.65      129.97     21.13 o 
   9   8   7       91.57       74.55     20.42 o 
  10   8   7      215.65      274.76     38.23 o 
  11   8   7      255.40      340.55    103.97 o 
  12   8   7       48.76       60.14     31.71 o 
 -15   9   7      197.35      246.74     38.05 o 
 -14   9   7       23.01      103.23     29.79 o 
 -13   9   7      294.80      222.39     33.30 o 
 -12   9   7      638.68      586.79     43.60 o 
 -11   9   7      503.18      555.14     57.16 o 
 -10   9   7      154.29      184.65     22.36 o 
  -9   9   7      180.25      180.94     21.09 o 
  -8   9   7       42.67       50.90     15.46 o 
  -7   9   7     1729.82     1659.05     49.28 o 
  -6   9   7       69.94       38.23     13.55 o 
  -5   9   7     5490.03     5236.06    148.95 o 
  -4   9   7      405.87      373.80     21.49 o 
  -3   9   7      243.89      278.76     16.27 o 
  -2   9   7       48.98       70.20     10.40 o 
  -1   9   7     3232.31     3109.89     54.56 o 
   0   9   7     2307.07     2217.99     47.37 o 
   1   9   7     6361.61     6177.93    110.39 o 
   2   9   7      763.43      762.45     25.02 o 
   3   9   7     1182.87     1001.47     29.82 o 
   4   9   7      780.46      773.43     36.74 o 
   5   9   7      512.97      520.90     40.54 o 
   6   9   7      520.02      553.65     25.18 o 
   7   9   7      769.88      764.93     35.02 o 
   8   9   7      122.79      121.46     21.70 o 
   9   9   7       46.65       72.99     20.96 o 
  10   9   7       17.98       66.33     25.38 o 
  11   9   7      535.76      579.01     52.53 o 
  12   9   7      105.95      179.69     37.89 o 
 -15  10   7       41.98       24.36     49.08 o 
 -14  10   7       63.22       50.16     27.65 o 
 -13  10   7      345.38      299.67     36.59 o 
 -12  10   7      130.30      132.77     28.11 o 
 -11  10   7      112.82      142.72     26.58 o 
 -10  10   7     2493.48     2477.38    116.33 o 
  -9  10   7      169.24      189.50     22.03 o 
  -8  10   7      218.24      198.76     21.30 o 
  -7  10   7       52.63       40.82     14.70 o 
  -6  10   7     7500.36     7449.68    174.89 o 
  -5  10   7       10.86        3.58     10.92 o 
  -4  10   7     1421.41     1300.15     35.38 o 
  -3  10   7       17.47       13.18      9.54 o 
  -2  10   7     1544.75     1541.79     37.43 o 
  -1  10   7      196.01      181.74     12.81 o 
   0  10   7     2338.70     2253.07     58.29 o 
   1  10   7      108.69       93.06     11.60 o 
   2  10   7      144.38      142.06     13.60 o 
   3  10   7      865.66      863.94     40.61 o 
   4  10   7      446.48      371.32     20.25 o 
   5  10   7      272.64      256.60     18.79 o 
   6  10   7     3253.14     3107.25     76.90 o 
   7  10   7      439.17      496.56     29.83 o 
   8  10   7       75.72       82.98     23.95 o 
   9  10   7      256.67      222.62     25.24 o 
  10  10   7      331.96      347.72     38.30 o 
  11  10   7      130.84      151.60     37.40 o 
 -14  11   7       61.39       70.34     27.67 o 
 -13  11   7        0.93        9.68     23.67 o 
 -12  11   7       61.61       48.58     23.96 o 
 -11  11   7     1083.09     1057.55     45.11 o 
 -10  11   7       53.45       60.27     19.29 o 
  -9  11   7       27.51       35.21     17.22 o 
  -8  11   7     1610.25     1437.12     48.22 o 
  -7  11   7      361.24      380.25     31.48 o 
  -6  11   7        3.70        3.99     16.10 o 
  -5  11   7     4604.70     4565.32     88.55 o 
  -4  11   7     1010.61     1001.38     30.84 o 
  -3  11   7     1709.74     1631.55     40.21 o 
  -2  11   7     1399.08     1243.46     38.48 o 
  -1  11   7       75.14       73.76     21.88 o 
   0  11   7     1096.86      999.46     46.17 o 
   1  11   7     6396.13     6042.70    123.86 o 
   2  11   7      215.55      172.47     15.54 o 
   3  11   7      242.12      249.39     19.43 o 
   4  11   7      645.75      678.20     26.53 o 
   5  11   7     4513.09     4259.88     85.62 o 
   6  11   7       24.88       42.23     18.05 o 
   7  11   7      833.98      741.09     35.42 o 
   8  11   7       10.04      -19.87     16.78 o 
   9  11   7       42.95       54.06     20.77 o 
  10  11   7      205.23      153.79     40.35 o 
  11  11   7      163.99      247.57     53.98 o 
 -14  12   7       80.39      106.93     29.92 o 
 -13  12   7       61.50       65.36     27.55 o 
 -12  12   7      138.83      116.15     42.71 o 
 -11  12   7        4.90        5.41     18.34 o 
 -10  12   7     2227.70     2169.59     65.09 o 
  -9  12   7      704.71      621.62     34.36 o 
  -8  12   7       23.71        3.95     15.30 o 
  -7  12   7      131.49      131.28     19.62 o 
  -6  12   7      833.10      749.47     48.59 o 
  -5  12   7     1989.29     1882.68     46.78 o 
  -4  12   7      459.57      451.90     22.53 o 
  -3  12   7      142.96      130.13     14.16 o 
  -2  12   7      617.42      675.60     24.63 o 
  -1  12   7      878.96      846.30     32.74 o 
   0  12   7      413.03      371.59     23.65 o 
   1  12   7     1089.64     1092.26     37.90 o 
   2  12   7      337.77      324.33     27.60 o 
   3  12   7       39.10       23.18     14.16 o 
   4  12   7      998.36      982.37     32.49 o 
   5  12   7       28.89       41.93     14.20 o 
   6  12   7     3346.32     3253.68     81.21 o 
   7  12   7      125.87      145.36     21.70 o 
   8  12   7      155.94      187.95     28.23 o 
   9  12   7      222.29      190.01     26.02 o 
  10  12   7       39.52       32.55     25.29 o 
  11  12   7       18.79       29.04     34.72 o 
 -14  13   7       81.85       56.21     32.70 o 
 -13  13   7      182.04      177.14     32.81 o 
 -12  13   7      113.40      108.16     38.68 o 
 -11  13   7      802.43      745.51     40.17 o 
 -10  13   7     1179.05     1181.06     70.83 o 
  -9  13   7      106.78      109.15     20.94 o 
  -8  13   7      124.01      118.32     30.22 o 
  -7  13   7      385.94      431.24     28.58 o 
  -6  13   7      110.61      114.71     18.09 o 
  -5  13   7      506.31      543.48     26.72 o 
  -4  13   7     1276.88     1361.24     38.22 o 
  -3  13   7      547.63      497.57     31.07 o 
  -2  13   7      146.66      158.61     19.44 o 
  -1  13   7      358.62      352.84     36.20 o 
   0  13   7     8566.94     8700.79    172.25 o 
   1  13   7     1251.93     1269.54     58.77 o 
   2  13   7      385.30      368.14     24.70 o 
   3  13   7        7.25       -3.93     14.49 o 
   4  13   7      209.46      215.59     21.99 o 
   5  13   7     2476.33     2371.51     66.79 o 
   6  13   7       83.55       72.43     18.63 o 
   7  13   7      279.01      272.83     26.09 o 
   8  13   7       10.52       18.68     18.79 o 
   9  13   7       60.97       40.25     31.38 o 
  10  13   7       13.79      -17.99     21.78 o 
  11  13   7       45.15       43.45     22.35 o 
 -14  14   7       74.00       43.26     47.99 o 
 -13  14   7       32.74       44.22     26.86 o 
 -12  14   7      180.64      175.08     42.98 o 
 -11  14   7       54.86       71.84     20.76 o 
 -10  14   7      863.97      801.62     52.37 o 
  -9  14   7      607.66      685.32     36.92 o 
  -8  14   7      412.71      483.99     31.56 o 
  -7  14   7       97.12       99.68     19.86 o 
  -6  14   7      302.27      278.63     24.09 o 
  -5  14   7     2698.49     2705.30     70.46 o 
  -4  14   7      167.86      216.75     18.62 o 
  -3  14   7        9.31        4.42     12.22 o 
  -2  14   7      101.43       76.58     17.77 o 
  -1  14   7      720.48      641.20     31.05 o 
   0  14   7       30.23       44.41     16.79 o 
   1  14   7     3687.63     3649.09     85.39 o 
   2  14   7      233.73      268.13     26.76 o 
   3  14   7       53.62       53.09     17.32 o 
   4  14   7      778.35      795.12     41.11 o 
   5  14   7      922.26      910.72     53.02 o 
   6  14   7      283.27      271.99     44.62 o 
   7  14   7      910.23      900.50     48.83 o 
   8  14   7        1.12       45.59     23.57 o 
   9  14   7       47.54       89.04     23.22 o 
  10  14   7       19.63       51.39     22.81 o 
 -13  15   7      106.57       79.32     47.45 o 
 -12  15   7       63.89      121.39     30.57 o 
 -11  15   7      159.51      173.85     27.08 o 
 -10  15   7      713.55      763.41     40.80 o 
  -9  15   7      235.35      257.61     27.00 o 
  -8  15   7       57.77       70.82     19.78 o 
  -7  15   7      230.60      231.17     24.42 o 
  -6  15   7      465.74      479.40     37.83 o 
  -5  15   7        5.60       -6.04     15.21 o 
  -4  15   7     1744.46     1621.86     47.86 o 
  -3  15   7        7.35       25.54     16.57 o 
  -2  15   7       24.57       18.19     16.61 o 
  -1  15   7     2128.84     1898.72     55.07 o 
   0  15   7     5039.18     4699.65    104.81 o 
   1  15   7       18.19       36.11     17.04 o 
   2  15   7      206.39      223.13     22.26 o 
   3  15   7      588.28      525.99     41.87 o 
   4  15   7      337.37      352.65     33.12 o 
   5  15   7       25.20       11.51     20.62 o 
   6  15   7        2.09      -14.53     20.80 o 
   7  15   7      244.45      239.92     31.03 o 
   8  15   7       28.81       43.81     23.97 o 
   9  15   7       10.66       33.13     26.54 o 
  10  15   7       42.00       22.98     42.95 o 
 -13  16   7       12.77      -11.05     55.44 o 
 -12  16   7      128.40      154.40     32.62 o 
 -11  16   7       15.54       22.05     22.88 o 
 -10  16   7        0.01      -13.08     21.41 o 
  -9  16   7      115.76      145.73     25.08 o 
  -8  16   7      414.04      407.66     33.15 o 
  -7  16   7      113.68      110.34     21.11 o 
  -6  16   7       31.36       15.91     16.23 o 
  -5  16   7     3542.12     3438.51     86.01 o 
  -4  16   7      988.67      930.27     39.88 o 
  -3  16   7      283.50      280.26     25.76 o 
  -2  16   7        8.21       -9.48     17.21 o 
  -1  16   7      839.96      896.87     38.34 o 
   0  16   7       32.78       17.96     17.37 o 
   1  16   7      522.94      467.05     62.42 o 
   2  16   7     1550.77     1615.32     70.83 o 
   3  16   7       38.99       59.93     18.75 o 
   4  16   7      240.54      184.31     23.35 o 
   5  16   7      526.13      528.41     57.03 o 
   6  16   7      346.96      308.27     33.94 o 
   7  16   7       26.93       39.72     24.52 o 
   8  16   7      292.33      331.07     62.44 o 
   9  16   7       97.09       88.42     29.00 o 
 -12  17   7       11.86       -7.39     21.61 o 
 -11  17   7       39.05       62.32     22.82 o 
 -10  17   7       26.02       36.92     20.29 o 
  -9  17   7       51.04       51.75     20.52 o 
  -8  17   7       20.01       24.99     19.50 o 
  -7  17   7       69.42       38.43     18.84 o 
  -6  17   7      681.85      642.23     34.77 o 
  -5  17   7      219.53      260.82     25.50 o 
  -4  17   7     2334.43     2365.75     66.47 o 
  -3  17   7      435.25      398.30     28.58 o 
  -2  17   7       55.88       52.77     19.15 o 
  -1  17   7     2103.27     2147.80     62.29 o 
   0  17   7      774.71      835.76     37.89 o 
   1  17   7      835.77     1001.95     49.82 o 
   2  17   7       26.83       53.45     19.13 o 
   3  17   7        6.11       25.35     17.30 o 
   4  17   7        1.31       -0.33     17.38 o 
   5  17   7       92.30      162.57     36.27 o 
   6  17   7      512.80      561.59     42.83 o 
   7  17   7       29.83      -27.78     20.73 o 
   8  17   7       72.68      107.47     29.59 o 
   9  17   7      163.05      128.08     32.33 o 
 -12  18   7       86.13      113.11     27.48 o 
 -11  18   7        0.48      -10.45     20.55 o 
 -10  18   7      198.08      297.88     31.64 o 
  -9  18   7      128.19      154.71     38.04 o 
  -8  18   7       39.83       43.56     23.66 o 
  -7  18   7       55.97       30.75     27.60 o 
  -6  18   7      279.79      368.69     28.63 o 
  -5  18   7      823.99      941.58     41.89 o 
  -4  18   7      901.99      858.46     54.20 o 
  -3  18   7      109.85      149.11     22.99 o 
  -2  18   7      205.39      254.68     26.01 o 
  -1  18   7      114.25      146.69     29.33 o 
   0  18   7      113.63       85.92     20.58 o 
   1  18   7       29.97       16.68     17.34 o 
   2  18   7      403.81      380.53     35.99 o 
   3  18   7       10.27       11.33     18.11 o 
   4  18   7        3.10       18.23     22.98 o 
   5  18   7       94.14      117.27     28.36 o 
   6  18   7      344.70      380.39     38.24 o 
   7  18   7      594.69      534.17     44.10 o 
   8  18   7       52.67       72.22     28.89 o 
   9  18   7      101.19       66.91     36.86 o 
 -11  19   7      138.90      171.52     28.80 o 
 -10  19   7      200.40      251.25     31.04 o 
  -9  19   7      406.69      431.57     46.49 o 
  -8  19   7      197.87      189.49     26.60 o 
  -7  19   7       12.91       34.10     19.74 o 
  -6  19   7      836.41      825.97     40.47 o 
  -5  19   7       33.24      -27.55     30.35 o 
  -4  19   7       12.44       33.70     23.66 o 
  -3  19   7      942.98      907.56     41.31 o 
  -2  19   7       46.15       37.19     19.77 o 
  -1  19   7        6.76       -2.96     26.24 o 
   0  19   7        4.95      -25.46     16.97 o 
   1  19   7      289.34      238.09     26.22 o 
   2  19   7      510.14      533.76     51.37 o 
   3  19   7      129.19      120.74     45.60 o 
   4  19   7       17.31       46.68     29.53 o 
   5  19   7       15.35       15.45     32.35 o 
   6  19   7       99.99      124.07     39.89 o 
   7  19   7        5.04       37.94     35.08 o 
   8  19   7      245.85      247.44     57.62 o 
 -11  20   7       65.18      101.44     32.58 o 
 -10  20   7      326.03      334.23     34.22 o 
  -9  20   7      298.45      278.18     32.17 o 
  -8  20   7      211.06      208.67     32.69 o 
  -7  20   7      663.20      725.17     86.26 o 
  -6  20   7       12.11        8.74     22.54 o 
  -5  20   7       21.40       18.28     21.34 o 
  -4  20   7      626.07      622.29     73.50 o 
  -3  20   7      236.20      232.68     26.94 o 
  -2  20   7       58.89       88.26     22.39 o 
  -1  20   7       16.51        7.02     21.27 o 
   0  20   7      129.84      130.82     27.34 o 
   1  20   7      113.43       71.82     22.03 o 
   2  20   7        4.40      -16.98     18.43 o 
   3  20   7       37.83       21.41     20.37 o 
   4  20   7       13.30       15.59     24.35 o 
   5  20   7      224.85      245.31     46.05 o 
   6  20   7       96.46       96.24     39.18 o 
   7  20   7      246.62      208.66     76.34 o 
 -10  21   7       22.38        0.22     23.36 o 
  -9  21   7      232.89      304.63     34.34 o 
  -8  21   7      690.89      768.80     43.98 o 
  -7  21   7      155.43      131.60     42.33 o 
  -6  21   7      409.40      404.89     38.05 o 
  -5  21   7       10.85       13.80     22.17 o 
  -4  21   7      400.41      461.30     40.62 o 
  -3  21   7       37.62       24.96     20.41 o 
  -2  21   7        8.84       22.89     20.89 o 
  -1  21   7       21.25       20.59     29.59 o 
   0  21   7       64.95       79.35     23.20 o 
   1  21   7        1.09       -6.91     20.28 o 
   2  21   7     1052.13     1005.05     90.83 o 
   3  21   7      119.05      212.80     32.68 o 
   4  21   7       68.03       90.03     39.90 o 
   5  21   7       86.97      129.09     41.75 o 
   6  21   7        0.30      -29.14     34.77 o 
   7  21   7       28.33       35.26     47.99 o 
  -9  22   7      208.83      214.40     30.79 o 
  -8  22   7       21.69       35.69     23.32 o 
  -7  22   7      353.05      317.77     53.97 o 
  -6  22   7      345.73      388.38     39.23 o 
  -5  22   7      379.14      401.16     45.88 o 
  -4  22   7        2.31       25.32     26.22 o 
  -3  22   7        2.18      -28.91     31.23 o 
  -2  22   7        2.17      -34.95     23.30 o 
  -1  22   7       27.28       57.58     21.36 o 
   0  22   7        0.24       -3.05     20.82 o 
   1  22   7      108.28       82.76     26.44 o 
   2  22   7       25.15       13.89     28.89 o 
   3  22   7      409.80      402.69     99.42 o 
   4  22   7      216.31      214.45     46.75 o 
   5  22   7      241.14      232.86     49.67 o 
   6  22   7       14.00       45.83     41.82 o 
  -8  23   7       94.61       93.60     30.11 o 
  -7  23   7      211.41      207.76     33.16 o 
  -6  23   7       20.77       26.92     25.03 o 
  -5  23   7      102.50      123.48     29.89 o 
  -4  23   7      299.18      306.74     35.39 o 
  -3  23   7      542.24      589.52     45.24 o 
  -2  23   7      257.71      242.34     30.13 o 
  -1  23   7       41.49       65.67     30.39 o 
   0  23   7       18.85        6.77     26.47 o 
   1  23   7      277.79      229.22     34.06 o 
   2  23   7      550.58      480.53     51.01 o 
   3  23   7        1.67        7.17     37.32 o 
   4  23   7      331.53      266.09     59.25 o 
   5  23   7       54.56       58.86     42.97 o 
  -7  24   7        6.76       -1.06     26.71 o 
  -6  24   7      307.89      383.20     41.26 o 
  -5  24   7       16.04       -6.22     24.52 o 
  -4  24   7      387.48      415.55     99.24 o 
  -3  24   7       79.69       36.75     34.31 o 
  -2  24   7      171.12      215.92     34.89 o 
  -1  24   7      112.82      146.34     34.92 o 
   0  24   7        5.98      -13.70     32.50 o 
   1  24   7       13.40      -16.45     25.50 o 
   2  24   7       61.00       50.16     39.04 o 
   3  24   7      368.03      439.41     58.76 o 
   4  24   7       86.72      111.23     79.43 o 
  -6  25   7       26.79      -24.72     56.71 o 
  -5  25   7        6.90        3.95     37.68 o 
  -4  25   7        0.40        1.43     34.21 o 
  -3  25   7      322.69      360.64     89.24 o 
  -2  25   7      198.61      256.65     46.69 o 
  -1  25   7      524.57      537.20     55.78 o 
   0  25   7       53.28       78.84     33.04 o 
   1  25   7      160.21      151.00     36.81 o 
   2  25   7       40.96      -15.85     36.69 o 
  -3  26   7       31.95       51.66     38.67 o 
  -2  26   7      121.55      170.97     44.18 o 
  -1  26   7        1.44      -20.08     55.63 o 
   0  26   7       31.03       25.75     85.79 o 
   1  26   7       27.86       46.14     36.40 o 
 -16   0   8      173.50      243.92     58.16 o 
 -14   0   8      537.92      574.27    119.05 o 
 -12   0   8       37.33      -16.20     29.99 o 
 -10   0   8     4643.28     4542.25    146.21 o 
  -8   0   8        5.11       22.18     13.41 o 
  -6   0   8     3355.32     3442.01     86.07 o 
  -4   0   8     3921.16     3871.53     94.29 o 
  -2   0   8     2444.95     2745.88     70.03 o 
   0   0   8      271.17      213.56     16.25 o 
   2   0   8     2196.90     1902.36     51.56 o 
   4   0   8     2786.26     2547.73     87.53 o 
   6   0   8    10150.25    10077.03    479.30 o 
   8   0   8        0.05       -6.09     22.10 o 
  10   0   8       20.26       41.08     38.17 o 
  12   0   8        7.49       45.80     42.17 o 
 -16   1   8      233.40      257.01     59.62 o 
 -15   1   8     1173.50     1254.36     53.55 o 
 -14   1   8       45.79       76.92     22.12 o 
 -13   1   8        0.36        3.94     17.74 o 
 -12   1   8       28.28        2.07     16.16 o 
 -11   1   8     2290.05     2129.93     70.69 o 
 -10   1   8      116.07      102.54     17.92 o 
  -9   1   8      302.17      333.31     22.72 o 
  -8   1   8       77.33       69.36     10.89 o 
  -7   1   8      134.66      108.84     10.89 o 
  -6   1   8      881.94      869.75     26.23 o 
  -5   1   8    12288.72    12985.79    198.30 o 
  -4   1   8     2379.70     2437.15     46.11 o 
  -3   1   8       56.58       61.38      8.73 o 
  -2   1   8       57.81      119.55      9.89 o 
  -1   1   8     1230.13     1238.04     27.45 o 
   0   1   8     1886.85     1794.06     35.12 o 
   1   1   8     4320.87     4429.14     72.89 o 
   2   1   8       98.73       87.95      8.56 o 
   3   1   8     2082.52     2165.20     46.67 o 
   4   1   8      871.60      982.23     42.76 o 
   5   1   8     5663.09     5436.44    114.25 o 
   6   1   8       52.05       80.64     17.97 o 
   7   1   8     1209.12     1294.82     46.75 o 
   8   1   8       34.41       60.43     18.36 o 
   9   1   8       27.24       40.87     27.45 o 
  10   1   8        3.28        7.39     25.70 o 
  11   1   8       50.34       32.29     48.35 o 
  12   1   8        2.46      -10.34     26.98 o 
 -16   2   8       45.27       63.62     49.08 o 
 -15   2   8      185.94      249.58     36.57 o 
 -14   2   8       44.52       52.47     28.33 o 
 -13   2   8        0.97       -7.73     17.37 o 
 -12   2   8        1.96       -7.00     16.92 o 
 -11   2   8        2.18      -11.90     15.31 o 
 -10   2   8     2432.31     2403.27     64.90 o 
  -9   2   8      926.57      859.82     36.13 o 
  -8   2   8      126.21      117.51     13.72 o 
  -7   2   8     1293.31     1146.47     29.59 o 
  -6   2   8     2841.14     2727.06     50.89 o 
  -5   2   8     1203.23     1080.08     26.91 o 
  -4   2   8     2106.01     2189.96     42.63 o 
  -3   2   8     2761.17     3091.42     54.98 o 
  -2   2   8      813.38      909.50     22.94 o 
  -1   2   8     5912.94     5722.30     91.77 o 
   0   2   8       59.30       41.76      7.63 o 
   1   2   8    12389.15    12631.80    190.80 o 
   2   2   8     1047.54     1131.80     29.51 o 
   3   2   8     1672.06     1851.01     41.99 o 
   4   2   8      514.33      516.90     21.20 o 
   5   2   8      696.57      661.90     29.64 o 
   6   2   8     3204.10     3184.40     81.82 o 
   7   2   8     1966.31     1918.01     55.56 o 
   8   2   8        0.01      -17.78     17.96 o 
   9   2   8       33.39       88.10     28.24 o 
  10   2   8      127.93      171.19     34.63 o 
  11   2   8        0.77      -13.12     26.20 o 
  12   2   8        4.31       88.82     32.40 o 
 -16   3   8      740.81      743.40     83.25 o 
 -15   3   8        5.78       -3.86     24.24 o 
 -14   3   8        0.27       -5.32     45.01 o 
 -13   3   8      176.84      177.19     24.34 o 
 -12   3   8        4.68      -18.44     18.73 o 
 -11   3   8     1471.10     1417.78     49.02 o 
 -10   3   8      899.84      916.49     43.24 o 
  -9   3   8     4248.05     4019.76     80.48 o 
  -8   3   8     1109.63     1018.34     31.08 o 
  -7   3   8     2325.12     2318.79     45.61 o 
  -6   3   8      348.17      342.36     15.47 o 
  -5   3   8      182.32      167.98     15.72 o 
  -4   3   8     7607.75     7956.11    125.64 o 
  -3   3   8       55.87       45.46      9.13 o 
  -2   3   8     1739.24     1669.66     33.92 o 
  -1   3   8     5644.45     5424.46     87.52 o 
   0   3   8    30869.49    32531.38    476.08 o 
   1   3   8        2.90       10.50      8.63 o 
   2   3   8      111.84      103.60     11.22 o 
   3   3   8     1709.36     1470.30     36.21 o 
   4   3   8       66.19       68.11     11.96 o 
   5   3   8      597.43      623.65     33.37 o 
   6   3   8       65.31       50.54     16.18 o 
   7   3   8      413.85      426.98     27.22 o 
   8   3   8       74.02       36.81     20.80 o 
   9   3   8       59.76       33.89     27.12 o 
  10   3   8        0.19        3.95     26.30 o 
  11   3   8      209.54      247.66     40.57 o 
  12   3   8      252.59      247.58     43.28 o 
 -15   4   8      174.57      140.57     31.13 o 
 -14   4   8      278.18      357.55     39.76 o 
 -13   4   8      161.11      200.70     31.54 o 
 -12   4   8        1.29       -8.73     20.03 o 
 -11   4   8      770.53      844.67     79.31 o 
 -10   4   8      151.80      147.51     21.91 o 
  -9   4   8     3925.22     3780.85     76.99 o 
  -8   4   8     2212.99     2055.90     48.33 o 
  -7   4   8      561.86      557.36     19.40 o 
  -6   4   8       30.90       33.04      8.92 o 
  -5   4   8     8587.67     8767.34    151.41 o 
  -4   4   8     2339.19     2376.97     45.64 o 
  -3   4   8       63.17       82.14      9.18 o 
  -2   4   8     5566.14     5318.24     86.47 o 
  -1   4   8     3963.12     4126.08     68.74 o 
   0   4   8       72.40       99.72     11.71 o 
   1   4   8    11784.65    11371.50    191.02 o 
   2   4   8     1542.64     1443.38     35.19 o 
   3   4   8      102.65       93.41     14.72 o 
   4   4   8       23.15       15.59     12.91 o 
   5   4   8     1771.99     1607.94     41.10 o 
   6   4   8      136.22      120.18     20.99 o 
   7   4   8     1303.54     1166.54     41.53 o 
   8   4   8      144.58      181.90     26.18 o 
   9   4   8      212.37      216.81     28.73 o 
  10   4   8      124.98      193.42     67.80 o 
  11   4   8       92.14       79.26     33.93 o 
  12   4   8       57.24       55.62     45.44 o 
 -15   5   8      281.75      349.00     40.38 o 
 -14   5   8      190.54      154.88     31.14 o 
 -13   5   8       77.16       87.07     26.04 o 
 -12   5   8      315.07      280.90     32.44 o 
 -11   5   8        0.33        6.17     19.22 o 
 -10   5   8      112.30       98.03     22.14 o 
  -9   5   8      841.73      857.53     30.24 o 
  -8   5   8     1092.01     1133.61     33.69 o 
  -7   5   8      192.44      198.54     19.39 o 
  -6   5   8      976.80      877.16     25.74 o 
  -5   5   8       32.41       52.86      9.06 o 
  -4   5   8     5061.12     4970.13     83.21 o 
  -3   5   8     5898.00     5583.94     91.01 o 
  -2   5   8     2823.53     2858.29     51.39 o 
  -1   5   8     3937.80     3889.30     65.61 o 
   0   5   8    11808.51    11409.16    191.60 o 
   1   5   8      860.74      790.36     25.05 o 
   2   5   8     1648.02     1630.77     51.00 o 
   3   5   8      750.81      724.12     24.72 o 
   4   5   8      191.36      232.10     16.44 o 
   5   5   8        3.83       14.00     11.65 o 
   6   5   8      581.46      568.61     25.50 o 
   7   5   8      142.37      226.87     22.67 o 
   8   5   8      387.18      342.95     31.87 o 
   9   5   8       11.56       20.22     21.51 o 
  10   5   8       67.77       67.05     31.45 o 
  11   5   8        1.15      -24.44     34.35 o 
 -15   6   8       13.19       16.69     26.06 o 
 -14   6   8      199.02      250.66     35.03 o 
 -13   6   8      154.23      171.90     29.65 o 
 -12   6   8      519.45      459.50     43.87 o 
 -11   6   8      294.35      327.15     33.02 o 
 -10   6   8     1560.92     1455.72     58.61 o 
  -9   6   8      172.64      193.62     21.14 o 
  -8   6   8      162.37      196.22     19.84 o 
  -7   6   8      108.14      123.16     13.74 o 
  -6   6   8     1545.32     1357.71     43.38 o 
  -5   6   8     6598.61     6494.83    105.76 o 
  -4   6   8     5534.46     5694.08     93.64 o 
  -3   6   8       25.19       17.52      7.70 o 
  -2   6   8     4687.59     4672.09     77.61 o 
  -1   6   8     2492.44     2326.48     43.02 o 
   0   6   8     3050.75     2959.56     59.18 o 
   1   6   8     4157.04     4421.33     82.75 o 
   2   6   8     1300.31     1183.86     52.30 o 
   3   6   8     1234.72     1211.55     33.09 o 
   4   6   8       82.63       39.97     11.58 o 
   5   6   8     1273.75     1290.61     36.74 o 
   6   6   8     2895.87     2756.62     61.29 o 
   7   6   8        5.96       18.79     19.47 o 
   8   6   8        1.77       27.07     20.09 o 
   9   6   8      410.94      447.27     35.93 o 
  10   6   8      105.71       88.85     41.08 o 
  11   6   8       42.33       78.56     33.01 o 
 -15   7   8      154.74      193.49     35.61 o 
 -14   7   8       22.75       37.42     25.92 o 
 -13   7   8      696.59      696.05     71.61 o 
 -12   7   8        1.47      -17.15     19.79 o 
 -11   7   8      175.72      279.24     32.05 o 
 -10   7   8       28.99       44.59     17.29 o 
  -9   7   8      264.53      251.73     22.90 o 
  -8   7   8     1457.14     1328.61    115.28 o 
  -7   7   8     1463.60     1352.79     56.18 o 
  -6   7   8     2524.11     2453.56     54.50 o 
  -5   7   8      867.74      845.20     28.08 o 
  -4   7   8     1656.84     1456.49     37.06 o 
  -3   7   8     7448.07     7368.07    117.15 o 
  -2   7   8      150.78      128.51     12.30 o 
  -1   7   8     2367.07     2411.26     50.66 o 
   0   7   8     1310.78     1275.13     45.34 o 
   1   7   8      282.95      286.20     16.48 o 
   2   7   8     1039.63      979.29     41.41 o 
   3   7   8       25.44       17.47     10.62 o 
   4   7   8       48.00       37.02     12.23 o 
   5   7   8        1.08      -10.71     11.38 o 
   6   7   8      612.11      617.90     27.11 o 
   7   7   8     1857.72     1919.61     56.66 o 
   8   7   8      483.64      473.63     51.49 o 
   9   7   8        2.82       11.16     21.12 o 
  10   7   8      191.43      265.67     49.80 o 
  11   7   8      280.40      291.28     42.91 o 
 -15   8   8       16.33       55.91     28.48 o 
 -14   8   8      124.97      107.89     28.75 o 
 -13   8   8        4.94        0.30     22.03 o 
 -12   8   8      434.44      472.96     40.39 o 
 -11   8   8      671.70      665.74     44.09 o 
 -10   8   8     1997.12     2001.25     81.59 o 
  -9   8   8     2755.87     2791.02     92.56 o 
  -8   8   8       62.50       89.44     17.73 o 
  -7   8   8     6260.40     6372.88    153.89 o 
  -6   8   8     3733.20     3607.43    107.29 o 
  -5   8   8      612.82      570.51     23.42 o 
  -4   8   8     3260.83     3146.36     64.28 o 
  -3   8   8     1460.78     1322.26     34.66 o 
  -2   8   8     2370.99     2218.72     57.24 o 
  -1   8   8      170.77      166.39     23.82 o 
   0   8   8       15.59        9.18      9.49 o 
   1   8   8     1045.92      976.42     28.71 o 
   2   8   8      758.35      617.85     23.22 o 
   3   8   8        9.62       20.69     11.04 o 
   4   8   8      360.61      307.56     19.07 o 
   5   8   8       41.18       48.97     13.61 o 
   6   8   8     1746.21     1681.64     44.99 o 
   7   8   8      822.63      886.70     37.81 o 
   8   8   8      145.62      153.93     25.43 o 
   9   8   8      582.12      593.29     55.77 o 
  10   8   8      380.49      318.03     35.41 o 
  11   8   8        4.50        7.50     29.41 o 
 -15   9   8      182.98      179.42     44.95 o 
 -14   9   8        1.06        6.73     26.52 o 
 -13   9   8       25.67       71.68     25.17 o 
 -12   9   8      323.32      383.85     37.88 o 
 -11   9   8       22.68       -1.31     24.38 o 
 -10   9   8      452.43      459.76     30.49 o 
  -9   9   8       28.16       89.60     18.71 o 
  -8   9   8     5103.40     5022.70    134.48 o 
  -7   9   8       53.55       48.13     15.99 o 
  -6   9   8     3608.78     3530.99     72.61 o 
  -5   9   8     1737.44     1690.47     42.56 o 
  -4   9   8      148.14      136.85     14.60 o 
  -3   9   8      858.57      908.69     28.27 o 
  -2   9   8     1252.09     1311.57     40.15 o 
  -1   9   8     2894.12     2683.18     64.65 o 
   0   9   8      580.77      583.39     22.37 o 
   1   9   8     2812.56     2774.16     58.16 o 
   2   9   8     1075.92      928.52     28.76 o 
   3   9   8      384.26      335.10     19.01 o 
   4   9   8       18.20       10.32     12.11 o 
   5   9   8      115.61      170.95     17.71 o 
   6   9   8        3.61       20.70     13.86 o 
   7   9   8        2.53       12.22     17.10 o 
   8   9   8     2015.48     1934.82     59.56 o 
   9   9   8      144.38      180.63     31.20 o 
  10   9   8      334.49      308.87     35.81 o 
  11   9   8       74.32      132.49     37.06 o 
 -14  10   8       93.73      109.86     30.20 o 
 -13  10   8       19.72       41.80     25.80 o 
 -12  10   8       19.22       -7.44     20.83 o 
 -11  10   8      873.97      892.86     53.48 o 
 -10  10   8      311.62      374.24     29.31 o 
  -9  10   8     4926.05     4978.76    141.98 o 
  -8  10   8      156.87      167.90     21.33 o 
  -7  10   8     8030.52     7880.90    162.38 o 
  -6  10   8       85.89      138.71     18.88 o 
  -5  10   8       37.47       39.37     12.17 o 
  -4  10   8      197.55      172.27     15.96 o 
  -3  10   8     1171.61     1174.88     57.04 o 
  -2  10   8        8.54      -17.79     13.23 o 
  -1  10   8        4.41       26.62     13.72 o 
   0  10   8      204.36      195.28     19.14 o 
   1  10   8       53.20       31.31     14.31 o 
   2  10   8      939.43      946.30     33.47 o 
   3  10   8      385.79      450.66     21.74 o 
   4  10   8      388.79      426.44     22.52 o 
   5  10   8      332.87      357.70     22.23 o 
   6  10   8       81.33      115.10     21.15 o 
   7  10   8     1718.47     1776.27     55.74 o 
   8  10   8      421.40      474.05     32.15 o 
   9  10   8      337.58      330.80     34.40 o 
  10  10   8       75.00       99.60     27.41 o 
  11  10   8       91.08       38.18     45.80 o 
 -14  11   8      387.52      423.49     43.96 o 
 -13  11   8       16.04       25.18     25.02 o 
 -12  11   8      407.34      421.43     40.06 o 
 -11  11   8       34.75       24.73     19.52 o 
 -10  11   8     1010.35     1034.06     44.50 o 
  -9  11   8       26.42       37.13     20.36 o 
  -8  11   8      845.19      806.94     37.07 o 
  -7  11   8     1022.29      973.61     38.60 o 
  -6  11   8     4468.79     4444.69    101.66 o 
  -5  11   8      207.37      195.89     17.56 o 
  -4  11   8      261.37      284.14     18.86 o 
  -3  11   8     2505.23     2330.18     77.13 o 
  -2  11   8      400.38      387.44     24.70 o 
  -1  11   8      365.68      386.63     27.07 o 
   0  11   8     2060.96     1941.61     53.28 o 
   1  11   8       17.50       11.63     14.42 o 
   2  11   8     1808.42     1772.28     51.17 o 
   3  11   8        1.86       -3.06     11.81 o 
   4  11   8     1457.88     1300.90     42.27 o 
   5  11   8       84.02       92.30     15.90 o 
   6  11   8      123.96      131.54     20.85 o 
   7  11   8      251.29      237.43     24.92 o 
   8  11   8     1063.99     1093.27     45.34 o 
   9  11   8       36.24       59.69     21.65 o 
  10  11   8      129.55      111.76     29.58 o 
  11  11   8        0.18      -10.52     28.36 o 
 -14  12   8       25.99       68.00     29.47 o 
 -13  12   8      378.57      344.40     39.68 o 
 -12  12   8       71.45       69.16     32.19 o 
 -11  12   8      255.81      298.82     29.25 o 
 -10  12   8      156.73      200.11     42.66 o 
  -9  12   8      651.14      676.47     62.07 o 
  -8  12   8      511.87      486.43     30.59 o 
  -7  12   8     1270.16     1197.36     64.38 o 
  -6  12   8     2000.01     2188.83     76.26 o 
  -5  12   8       86.96       90.20     15.40 o 
  -4  12   8     1649.75     1582.47     41.86 o 
  -3  12   8     1316.10     1194.05     41.33 o 
  -2  12   8      931.72      845.06     34.65 o 
  -1  12   8     1277.62     1321.13     43.07 o 
   0  12   8       78.95       70.26     16.91 o 
   1  12   8       62.33       78.65     17.90 o 
   2  12   8      199.32      228.41     21.72 o 
   3  12   8     3343.89     3096.80     75.89 o 
   4  12   8      302.93      314.76     25.08 o 
   5  12   8      388.38      393.54     23.66 o 
   6  12   8      802.79      742.37     35.42 o 
   7  12   8      888.14      840.83     39.16 o 
   8  12   8      145.23      186.43     27.01 o 
   9  12   8        6.50        6.65     23.14 o 
  10  12   8       34.98       36.13     25.97 o 
 -14  13   8      299.05      352.62     77.07 o 
 -13  13   8        6.00      -15.19     22.50 o 
 -12  13   8       78.11       68.41     25.34 o 
 -11  13   8        1.30       18.94     19.06 o 
 -10  13   8       38.73       11.64     18.41 o 
  -9  13   8      572.85      574.23     34.72 o 
  -8  13   8       21.96       50.02     25.13 o 
  -7  13   8       60.91       38.04     17.15 o 
  -6  13   8      750.35      718.99     35.10 o 
  -5  13   8     1072.04     1043.34     34.41 o 
  -4  13   8      881.98      808.15     29.87 o 
  -3  13   8     1604.02     1371.97     45.10 o 
  -2  13   8     2186.61     1955.42     55.41 o 
  -1  13   8     6867.15     6580.73    136.93 o 
   0  13   8      160.41      134.19     23.61 o 
   1  13   8     3008.43     2888.25    113.81 o 
   2  13   8      826.17      823.15     35.22 o 
   3  13   8      356.48      352.83     25.73 o 
   4  13   8     1837.59     1813.10     54.43 o 
   5  13   8      363.99      305.66     31.83 o 
   6  13   8       23.03      -15.35     18.15 o 
   7  13   8      137.81      176.98     28.91 o 
   8  13   8       72.50       68.16     21.18 o 
   9  13   8       24.13       10.76     19.57 o 
  10  13   8       15.17       14.00     25.98 o 
 -13  14   8      100.30      114.91     30.56 o 
 -12  14   8      130.98       70.32     27.68 o 
 -11  14   8       92.14      117.11     24.06 o 
 -10  14   8      242.13      237.21     27.17 o 
  -9  14   8       64.72       78.99     20.68 o 
  -8  14   8      493.17      545.92     33.24 o 
  -7  14   8      275.23      276.73     25.49 o 
  -6  14   8     1416.97     1360.76     48.30 o 
  -5  14   8        4.62       41.81     18.68 o 
  -4  14   8      457.88      435.53     28.91 o 
  -3  14   8      187.61      149.95     21.55 o 
  -2  14   8     3961.77     3972.99     92.60 o 
  -1  14   8     1820.03     1794.71     53.68 o 
   0  14   8     1582.59     1541.11     48.70 o 
   1  14   8     1802.18     1760.18     53.89 o 
   2  14   8     3754.63     3744.31     89.13 o 
   3  14   8      929.87      877.69     58.35 o 
   4  14   8       84.76       90.77     20.04 o 
   5  14   8       98.92       93.18     31.61 o 
   6  14   8      663.38      659.93     42.74 o 
   7  14   8       51.83       49.95     25.11 o 
   8  14   8       73.26       51.53     34.46 o 
   9  14   8       14.54       61.97     26.60 o 
  10  14   8       15.55       13.22     27.19 o 
 -13  15   8       14.56       -4.93     55.40 o 
 -12  15   8       24.37       52.56     25.98 o 
 -11  15   8        0.44       18.17     20.25 o 
 -10  15   8      149.19      207.38     27.11 o 
  -9  15   8      348.13      380.90     30.97 o 
  -8  15   8      270.31      271.42     32.11 o 
  -7  15   8      161.26      184.40     24.03 o 
  -6  15   8      182.29      169.23     22.55 o 
  -5  15   8      620.08      561.27     51.74 o 
  -4  15   8       11.49       13.25     17.72 o 
  -3  15   8     1652.73     1604.31     52.65 o 
  -2  15   8       62.51       44.45     18.60 o 
  -1  15   8     2952.43     2878.39     87.89 o 
   0  15   8     1559.67     1480.98     49.08 o 
   1  15   8     2396.70     2320.30     64.41 o 
   2  15   8      119.03      119.15     21.15 o 
   3  15   8      858.27      887.61     38.62 o 
   4  15   8       21.57       11.43     18.04 o 
   5  15   8       18.91       -1.33     26.62 o 
   6  15   8      206.12      189.20     30.93 o 
   7  15   8       25.52       15.35     23.89 o 
   8  15   8        8.52      -18.15     22.88 o 
   9  15   8       37.58       37.46     27.78 o 
 -13  16   8        1.52        7.84     30.21 o 
 -12  16   8       30.22       54.90     26.88 o 
 -11  16   8        3.37       15.35     20.73 o 
 -10  16   8      100.76       70.02     31.01 o 
  -9  16   8      190.98      233.32     27.51 o 
  -8  16   8      177.22      154.96     28.05 o 
  -7  16   8        5.77      -13.27     16.20 o 
  -6  16   8      387.65      332.04     31.65 o 
  -5  16   8      170.29      156.29     27.82 o 
  -4  16   8      745.17      739.48     35.71 o 
  -3  16   8       27.75       12.42     17.89 o 
  -2  16   8     1614.49     1549.50     50.90 o 
  -1  16   8      660.25      710.15     56.35 o 
   0  16   8      121.91      130.70     21.75 o 
   1  16   8     3137.53     2912.97    105.06 o 
   2  16   8     1400.14     1386.53     48.67 o 
   3  16   8       36.69       35.33     18.59 o 
   4  16   8      497.70      527.78     32.65 o 
   5  16   8       70.47       39.10     24.80 o 
   6  16   8       25.52      -19.49     21.95 o 
   7  16   8      457.95      499.65     42.48 o 
   8  16   8       77.57      114.37     44.59 o 
   9  16   8       23.02       45.62     31.75 o 
 -12  17   8       93.72      166.75     27.80 o 
 -11  17   8        9.04      -22.17     19.59 o 
 -10  17   8        1.88      -21.82     18.99 o 
  -9  17   8        6.62       15.03     20.10 o 
  -8  17   8       18.73        5.81     17.93 o 
  -7  17   8      210.28      236.13     26.02 o 
  -6  17   8      202.07      126.46     25.89 o 
  -5  17   8       59.93       43.85     24.62 o 
  -4  17   8      583.94      623.01     34.85 o 
  -3  17   8     2409.17     2363.75     67.37 o 
  -2  17   8       24.13       31.10     24.19 o 
  -1  17   8        9.75        4.25     18.03 o 
   0  17   8     1041.29     1001.79     42.17 o 
   1  17   8      103.37      127.43     22.88 o 
   2  17   8      179.77      238.85     39.51 o 
   3  17   8      314.69      319.22     28.37 o 
   4  17   8       12.81       -4.54     28.06 o 
   5  17   8      730.54      733.36     54.10 o 
   6  17   8      103.99      134.81     38.04 o 
   7  17   8       17.73       22.93     25.59 o 
   8  17   8       63.89      118.53     32.48 o 
 -12  18   8       25.05       72.88     28.61 o 
 -11  18   8      362.18      459.71     38.32 o 
 -10  18   8        9.62      -12.54     20.27 o 
  -9  18   8       82.21      110.07     24.97 o 
  -8  18   8        8.19       12.21     23.97 o 
  -7  18   8       87.37       74.84     21.04 o 
  -6  18   8        5.64       25.36     22.15 o 
  -5  18   8      596.94      666.73     89.29 o 
  -4  18   8      874.48      888.46     49.09 o 
  -3  18   8        0.08        3.62     18.89 o 
  -2  18   8      171.28      155.55     24.32 o 
  -1  18   8       98.63       70.15     21.38 o 
   0  18   8        5.52      -11.85     17.67 o 
   1  18   8      698.88      637.12     35.65 o 
   2  18   8        7.08        6.68     19.15 o 
   3  18   8       29.92       30.76     20.14 o 
   4  18   8      998.53      949.48     51.57 o 
   5  18   8      419.88      422.92     39.54 o 
   6  18   8      351.46      359.64     59.06 o 
   7  18   8      425.24      478.99     89.24 o 
   8  18   8        0.03       10.31     42.81 o 
 -11  19   8      243.22      246.29     32.55 o 
 -10  19   8      289.66      288.41     33.33 o 
  -9  19   8      278.56      338.91     33.72 o 
  -8  19   8      120.89      135.54     25.25 o 
  -7  19   8       24.74       25.67     24.18 o 
  -6  19   8        0.33      -18.98     22.37 o 
  -5  19   8      689.56      623.27     87.87 o 
  -4  19   8      535.63      554.56     42.48 o 
  -3  19   8       54.02       74.64     22.32 o 
  -2  19   8      116.98       64.51     21.19 o 
  -1  19   8        1.75       25.08     20.42 o 
   0  19   8        2.87        3.37     18.23 o 
   1  19   8      117.39      127.83     26.34 o 
   2  19   8      134.61      135.79     24.49 o 
   3  19   8      351.28      373.21     31.51 o 
   4  19   8       14.98       36.12     25.42 o 
   5  19   8      308.44      284.47     36.63 o 
   6  19   8       30.10       21.32     27.62 o 
   7  19   8      159.51      148.04     39.65 o 
 -10  20   8      348.44      438.50     37.44 o 
  -9  20   8        8.70      -11.43     22.92 o 
  -8  20   8        7.74      -14.28     24.77 o 
  -7  20   8       25.96       18.41     24.47 o 
  -6  20   8      403.00      402.03     38.38 o 
  -5  20   8      408.42      357.05     39.63 o 
  -4  20   8       14.74       22.34     24.53 o 
  -3  20   8       12.46       26.38     20.51 o 
  -2  20   8      101.05      120.73     24.61 o 
  -1  20   8        6.74       18.20     20.33 o 
   0  20   8       20.94       10.13     20.00 o 
   1  20   8        1.88      -14.94     19.45 o 
   2  20   8       67.73       83.81     23.39 o 
   3  20   8        8.20       41.06     25.71 o 
   4  20   8        2.63       26.18     26.11 o 
   5  20   8       79.79       67.63     29.06 o 
   6  20   8      667.46      572.09     86.15 o 
   7  20   8       38.15       47.99     49.44 o 
 -10  21   8      103.02      139.00     27.95 o 
  -9  21   8      489.18      524.76     46.22 o 
  -8  21   8       17.58       -3.66     26.57 o 
  -7  21   8      143.10      120.50     29.10 o 
  -6  21   8       12.25      -29.46     24.29 o 
  -5  21   8      676.20      788.58    111.24 o 
  -4  21   8       12.31       30.91     25.16 o 
  -3  21   8      185.89      182.81     31.29 o 
  -2  21   8      232.12      263.56     39.56 o 
  -1  21   8       61.82       54.00     22.38 o 
   0  21   8       92.15       77.74     25.82 o 
   1  21   8      141.00      160.33     27.13 o 
   2  21   8      388.59      370.84     32.86 o 
   3  21   8      128.31      131.80     31.48 o 
   4  21   8       20.01       32.04     30.60 o 
   5  21   8        6.50       53.14     39.46 o 
   6  21   8       37.07       99.97     57.80 o 
  -9  22   8       46.33       29.69     28.57 o 
  -8  22   8       35.25       79.01     29.87 o 
  -7  22   8        0.93        3.55     24.49 o 
  -6  22   8      606.84      590.91     52.31 o 
  -5  22   8       61.09       87.09     30.29 o 
  -4  22   8        2.11       -1.32     31.22 o 
  -3  22   8      122.64      111.42     31.15 o 
  -2  22   8       94.01       90.10     25.47 o 
  -1  22   8       65.71       54.11     23.83 o 
   0  22   8       20.31        0.35     21.17 o 
   1  22   8      208.07      156.21     27.03 o 
   2  22   8       79.30       63.40     24.09 o 
   3  22   8      160.49      146.73     42.89 o 
   4  22   8        5.03      -11.79     35.59 o 
   5  22   8       33.51       47.95     39.81 o 
  -8  23   8       91.49      131.36     40.34 o 
  -7  23   8        7.45       32.22     26.62 o 
  -6  23   8       82.65       60.14     26.85 o 
  -5  23   8      344.01      321.29     39.17 o 
  -4  23   8      412.41      475.68     45.24 o 
  -3  23   8       30.85       88.97     31.17 o 
  -2  23   8      159.30      156.19     27.89 o 
  -1  23   8        7.45       22.29     22.86 o 
   0  23   8      274.61      321.70     33.73 o 
   1  23   8      242.74      266.54     39.23 o 
   2  23   8        1.25       31.67     32.55 o 
   3  23   8        0.10       52.29     40.35 o 
   4  23   8        7.81       14.87     43.26 o 
  -7  24   8       14.85       56.35     42.53 o 
  -6  24   8       95.54      106.12     31.11 o 
  -5  24   8      490.43      557.01     47.62 o 
  -4  24   8       68.57       82.24     40.23 o 
  -3  24   8        4.88      -18.13     29.72 o 
  -2  24   8       16.02        0.66     23.29 o 
  -1  24   8       55.77      117.69     31.68 o 
   0  24   8        6.47       -0.08     36.69 o 
   1  24   8      164.75      140.40     35.72 o 
   2  24   8      174.81      220.02     81.43 o 
   3  24   8        1.75       -6.54     60.71 o 
  -4  25   8      408.90      311.34     72.89 o 
  -3  25   8      137.34      167.89     51.07 o 
  -2  25   8       54.62       72.56     39.29 o 
  -1  25   8        9.95      -29.28     25.98 o 
   0  25   8      505.53      607.41     49.76 o 
   1  25   8       19.02       28.26     91.06 o 
 -15   0   9       76.72       66.67     33.27 o 
 -13   0   9       11.96      -17.55     22.88 o 
 -11   0   9      561.39      589.51     45.82 o 
  -9   0   9     2260.27     2422.13     90.11 o 
  -7   0   9     7396.34     7023.50    161.25 o 
  -5   0   9       36.74       84.76     15.09 o 
  -3   0   9      401.07      278.01     20.05 o 
  -1   0   9       76.63      131.88     15.60 o 
   1   0   9      639.83      594.07     29.54 o 
   3   0   9     6452.14     6060.18    175.93 o 
   5   0   9       92.68      143.77     27.87 o 
   7   0   9     2500.63     2793.58    129.78 o 
   9   0   9        7.40       24.36     35.63 o 
  11   0   9        1.57      -26.90     38.90 o 
 -15   1   9       74.36       66.18     27.51 o 
 -14   1   9      161.41      201.07     26.92 o 
 -13   1   9      149.49      168.99     24.10 o 
 -12   1   9       36.46       31.86     17.90 o 
 -11   1   9       30.42        9.79     15.19 o 
 -10   1   9      260.69      243.68     22.56 o 
  -9   1   9      113.79      134.00     18.06 o 
  -8   1   9     5258.37     4975.77     92.50 o 
  -7   1   9     1112.87     1128.48     29.26 o 
  -6   1   9     6975.13     6588.19    108.33 o 
  -5   1   9        0.78        2.16      8.18 o 
  -4   1   9     2569.32     2440.86     47.31 o 
  -3   1   9      338.89      268.63     13.97 o 
  -2   1   9     1510.83     1381.00     31.10 o 
  -1   1   9     3775.74     3733.19     64.69 o 
   0   1   9      350.23      302.50     13.77 o 
   1   1   9       26.78       45.21      9.98 o 
   2   1   9     2980.53     2668.60    101.42 o 
   3   1   9      555.12      528.86     25.47 o 
   4   1   9      910.95      968.09     56.14 o 
   5   1   9      472.24      611.83     30.07 o 
   6   1   9      150.79      163.00     21.62 o 
   7   1   9      135.51      124.71     21.25 o 
   8   1   9      487.53      560.94     32.95 o 
   9   1   9        3.56       10.57     25.61 o 
  10   1   9       19.30        9.52     25.41 o 
  11   1   9        3.86       25.10     29.06 o 
 -15   2   9       30.05        9.52     29.75 o 
 -14   2   9        1.70       23.49     24.94 o 
 -13   2   9       30.95       16.12     18.23 o 
 -12   2   9        0.78        8.71     21.78 o 
 -11   2   9      394.24      350.53     26.67 o 
 -10   2   9      246.11      260.82     24.61 o 
  -9   2   9     2128.67     2090.99     58.12 o 
  -8   2   9       83.28      100.94     18.30 o 
  -7   2   9     2841.09     2661.94     51.20 o 
  -6   2   9      647.71      636.92     25.45 o 
  -5   2   9       34.42       44.25      9.51 o 
  -4   2   9      628.88      571.30     22.68 o 
  -3   2   9       94.03      116.59     11.06 o 
  -2   2   9     9710.17     9783.02    151.79 o 
  -1   2   9       31.70       24.47      7.63 o 
   0   2   9      500.21      427.96     18.51 o 
   1   2   9      145.92      168.72     25.16 o 
   2   2   9     5620.74     5419.43    103.10 o 
   3   2   9     1254.51     1228.64     62.48 o 
   4   2   9      269.91      275.32     21.65 o 
   5   2   9        6.14        2.33     17.16 o 
   6   2   9     1106.84     1022.40     39.01 o 
   7   2   9     1658.68     1678.77     53.08 o 
   8   2   9        2.55       46.12     21.68 o 
   9   2   9      115.24      105.13     29.95 o 
  10   2   9       87.34      112.99     64.34 o 
  11   2   9       93.41      111.55     37.62 o 
 -15   3   9      161.14      204.13     34.50 o 
 -14   3   9       27.96       26.19     26.11 o 
 -13   3   9      169.01      166.00     29.06 o 
 -12   3   9      944.67      743.19     46.70 o 
 -11   3   9      463.63      442.74     29.10 o 
 -10   3   9      450.57      421.17     26.75 o 
  -9   3   9       55.78       19.63     13.81 o 
  -8   3   9     1319.65     1262.77     36.33 o 
  -7   3   9      546.89      533.06     22.27 o 
  -6   3   9      379.17      393.12     17.27 o 
  -5   3   9     1439.53     1333.75     38.20 o 
  -4   3   9       97.06      117.03     11.34 o 
  -3   3   9     6313.92     6073.39     99.13 o 
  -2   3   9      844.35      928.06     24.04 o 
  -1   3   9     7466.59     7025.66    111.64 o 
   0   3   9     5345.45     5304.48     96.54 o 
   1   3   9     1708.28     1602.20     38.51 o 
   2   3   9     1712.98     1853.94     59.37 o 
   3   3   9       37.24       13.80     10.26 o 
   4   3   9        5.80       -3.68     13.17 o 
   5   3   9      221.15      198.17     22.84 o 
   6   3   9      152.18      132.91     19.98 o 
   7   3   9      793.94      842.89     42.64 o 
   8   3   9      645.84      686.97     41.41 o 
   9   3   9        9.99      -12.95     23.29 o 
  10   3   9        0.58       18.28     27.16 o 
  11   3   9       73.99       55.21     31.78 o 
 -15   4   9       17.00       88.55     33.21 o 
 -14   4   9       90.56       66.97     27.20 o 
 -13   4   9       25.71       13.42     23.67 o 
 -12   4   9       13.69      -10.85     20.43 o 
 -11   4   9      368.03      331.80     49.33 o 
 -10   4   9     1531.65     1489.80     59.53 o 
  -9   4   9       37.32       37.15     13.45 o 
  -8   4   9     1083.52     1060.19     33.21 o 
  -7   4   9       12.82        3.61      8.86 o 
  -6   4   9      201.83      217.84     14.19 o 
  -5   4   9      187.37      169.51     13.31 o 
  -4   4   9     5494.58     5595.50     93.11 o 
  -3   4   9      195.01      192.26     12.82 o 
  -2   4   9     4686.12     4474.93     75.59 o 
  -1   4   9     3830.78     3706.29     71.85 o 
   0   4   9     1660.28     1649.22     39.51 o 
   1   4   9     1061.96     1001.39     31.37 o 
   2   4   9     4089.03     3673.55     90.97 o 
   3   4   9      278.73      214.65     15.86 o 
   4   4   9      572.94      597.09     28.51 o 
   5   4   9       14.33       -0.78     13.83 o 
   6   4   9     3037.88     3013.86    119.42 o 
   7   4   9      243.00      227.32     24.18 o 
   8   4   9       73.93       74.28     23.67 o 
   9   4   9      362.36      343.17     34.81 o 
  10   4   9        7.39       -0.23     29.03 o 
  11   4   9        4.53       -7.83     28.91 o 
 -15   5   9       12.18       -8.35     24.93 o 
 -14   5   9       65.28       83.66     28.99 o 
 -13   5   9      271.99      240.38     32.88 o 
 -12   5   9       92.45      166.39     34.64 o 
 -11   5   9       59.25       65.91     30.05 o 
 -10   5   9        0.91       14.81     19.30 o 
  -9   5   9      771.26      691.77     32.61 o 
  -8   5   9       75.45       45.34     15.74 o 
  -7   5   9      386.96      389.14     17.56 o 
  -6   5   9       32.31       38.30      9.77 o 
  -5   5   9      237.82      260.71     15.22 o 
  -4   5   9     1196.73     1039.40     27.28 o 
  -3   5   9    17752.87    18467.41    277.03 o 
  -2   5   9     2099.12     2138.70     42.08 o 
  -1   5   9     4024.93     4133.56     78.76 o 
   0   5   9     6551.20     6559.72    117.00 o 
   1   5   9      216.10      184.96     18.26 o 
   2   5   9      111.90      118.66     13.37 o 
   3   5   9      251.25      247.64     16.96 o 
   4   5   9      305.41      343.97     40.74 o 
   5   5   9      135.91      157.05     26.29 o 
   6   5   9      151.89      154.95     21.20 o 
   7   5   9     1459.14     1552.85     50.89 o 
   8   5   9       13.98       26.39     21.50 o 
   9   5   9        0.30      -30.47     20.91 o 
  10   5   9       25.10       18.10     28.62 o 
  11   5   9       87.30      113.41     37.00 o 
 -15   6   9      295.83      258.53     37.25 o 
 -14   6   9       87.69       56.83     28.70 o 
 -13   6   9        0.22      -12.63     21.08 o 
 -12   6   9      567.84      427.32     71.16 o 
 -11   6   9      827.19      755.78     45.85 o 
 -10   6   9      288.99      274.20     30.60 o 
  -9   6   9     1688.91     1682.49     52.03 o 
  -8   6   9     1557.41     1493.98     62.52 o 
  -7   6   9        3.49       10.82     14.39 o 
  -6   6   9      738.45      651.76     25.68 o 
  -5   6   9     2740.42     2617.26     78.29 o 
  -4   6   9     4461.79     4381.23     75.93 o 
  -3   6   9      130.29      122.81     13.95 o 
  -2   6   9     1382.60     1426.19     36.06 o 
  -1   6   9     1393.39     1391.09     35.72 o 
   0   6   9     1003.33     1008.15     50.21 o 
   1   6   9     5157.85     4831.54     90.44 o 
   2   6   9     2719.06     2642.54     56.64 o 
   3   6   9      136.90      166.41     15.21 o 
   4   6   9     2203.13     2061.81     85.53 o 
   5   6   9     2813.83     2807.28     70.31 o 
   6   6   9     1072.51      953.28     38.27 o 
   7   6   9       71.59       80.68     36.50 o 
   8   6   9      132.63      153.33     28.98 o 
   9   6   9        4.31      -28.92     19.28 o 
  10   6   9        2.61       55.13     35.44 o 
  11   6   9      192.64      210.93     40.36 o 
 -15   7   9        2.30       63.24     29.51 o 
 -14   7   9       96.30      193.89     39.62 o 
 -13   7   9       11.17       16.33     24.55 o 
 -12   7   9      388.82      312.49     35.42 o 
 -11   7   9      106.42      104.92     25.25 o 
 -10   7   9        2.56       -4.62     14.87 o 
  -9   7   9      194.86      193.57     22.20 o 
  -8   7   9      365.20      430.18     26.88 o 
  -7   7   9      566.84      459.66     30.75 o 
  -6   7   9      176.83      207.29     17.25 o 
  -5   7   9      256.53      223.12     17.41 o 
  -4   7   9     5012.61     5196.52     96.98 o 
  -3   7   9     1218.96     1051.62     30.63 o 
  -2   7   9     1115.68     1021.04     30.01 o 
  -1   7   9      197.78      211.20     22.61 o 
   0   7   9     3333.15     3199.54     64.91 o 
   1   7   9      166.06      178.65     15.31 o 
   2   7   9       93.11       57.08     12.56 o 
   3   7   9      646.57      687.21     27.90 o 
   4   7   9      192.04      220.99     17.73 o 
   5   7   9      495.93      462.82     24.09 o 
   6   7   9      960.68      981.17     39.40 o 
   7   7   9      238.77      243.16     28.78 o 
   8   7   9      848.01      883.21     56.26 o 
   9   7   9        1.98      -11.45     21.42 o 
  10   7   9        0.21       -2.76     27.16 o 
  11   7   9        0.42      -15.27     39.99 o 
 -15   8   9      147.43      209.95     45.75 o 
 -14   8   9        9.19       53.51     27.37 o 
 -13   8   9       77.78       58.18     26.78 o 
 -12   8   9      433.37      445.52     84.02 o 
 -11   8   9      997.65      963.91     51.90 o 
 -10   8   9     1665.79     1556.80     52.68 o 
  -9   8   9     2446.74     2390.35    122.46 o 
  -8   8   9       58.03       40.93     15.99 o 
  -7   8   9        4.45       30.09     17.51 o 
  -6   8   9      422.80      399.46     21.63 o 
  -5   8   9     2795.12     2812.92     61.10 o 
  -4   8   9      161.65      172.76     15.80 o 
  -3   8   9      349.84      283.53     27.02 o 
  -2   8   9     2098.86     2109.91     68.05 o 
  -1   8   9      183.41      157.03     18.35 o 
   0   8   9     2509.16     2511.18     54.39 o 
   1   8   9     1815.27     1842.74     44.00 o 
   2   8   9     3540.46     3329.35     68.35 o 
   3   8   9       75.54       74.82     13.39 o 
   4   8   9      954.32      881.99     47.83 o 
   5   8   9     2262.71     2204.28     53.59 o 
   6   8   9     2343.84     2316.95     56.49 o 
   7   8   9      447.51      493.37     35.68 o 
   8   8   9       87.49       96.97     25.91 o 
   9   8   9       47.17       51.48     24.35 o 
  10   8   9      112.02      200.84     43.62 o 
  11   8   9      113.15       52.71     44.35 o 
 -14   9   9       32.92       16.56     25.46 o 
 -13   9   9       10.56      -24.17     21.77 o 
 -12   9   9       61.97       88.48     59.00 o 
 -11   9   9      795.03      825.13     63.51 o 
 -10   9   9        5.61        7.12     17.43 o 
  -9   9   9     2476.92     2419.98     67.87 o 
  -8   9   9       14.56       32.17     16.04 o 
  -7   9   9      534.32      528.39     44.17 o 
  -6   9   9      866.24      770.35     29.11 o 
  -5   9   9     1690.73     1517.89     41.35 o 
  -4   9   9     1012.20      928.58     33.86 o 
  -3   9   9      897.22      804.65     36.83 o 
  -2   9   9       11.43       26.29     14.57 o 
  -1   9   9       52.02       59.82     19.05 o 
   0   9   9     1412.24     1408.54     63.91 o 
   1   9   9       49.58       32.85     12.42 o 
   2   9   9      160.57      181.29     16.67 o 
   3   9   9     1780.92     1708.00     45.17 o 
   4   9   9      290.96      265.81     19.42 o 
   5   9   9     1630.19     1599.49     44.21 o 
   6   9   9       27.08       29.66     16.01 o 
   7   9   9     1868.98     1783.88     65.35 o 
   8   9   9      190.49      154.09     28.33 o 
   9   9   9       12.55       25.18     23.92 o 
  10   9   9        1.23       32.73     26.13 o 
 -14  10   9       62.34       87.87     29.20 o 
 -13  10   9      160.33      191.59     40.10 o 
 -12  10   9       34.50       22.30     22.76 o 
 -11  10   9      117.49       58.72     24.76 o 
 -10  10   9     5374.27     5350.86    122.00 o 
  -9  10   9       54.29       33.87     17.60 o 
  -8  10   9       41.12       43.40     17.63 o 
  -7  10   9       68.44       72.55     37.82 o 
  -6  10   9      745.75      801.14     35.26 o 
  -5  10   9      133.19      157.72     17.19 o 
  -4  10   9      804.23      676.31     31.43 o 
  -3  10   9       48.77       41.26     16.90 o 
  -2  10   9      906.56      804.30     33.44 o 
  -1  10   9      388.08      330.61     23.85 o 
   0  10   9     1923.84     1785.69     51.23 o 
   1  10   9      839.78      717.18     31.95 o 
   2  10   9      198.59      170.32     20.29 o 
   3  10   9      256.30      286.54     19.84 o 
   4  10   9      849.77      858.71     37.91 o 
   5  10   9       30.89       68.86     15.84 o 
   6  10   9     3052.82     2995.91    114.38 o 
   7  10   9      119.77      117.62     26.02 o 
   8  10   9       75.58       46.31     24.66 o 
   9  10   9        2.12       48.31     41.22 o 
  10  10   9      139.29      141.20     31.85 o 
 -14  11   9       99.68       98.73     30.03 o 
 -13  11   9        6.57       27.18     25.32 o 
 -12  11   9        0.72      -33.32     22.22 o 
 -11  11   9      381.54      453.70     34.11 o 
 -10  11   9      260.95      297.32     27.67 o 
  -9  11   9      600.06      625.42     34.90 o 
  -8  11   9      192.15      185.95     22.64 o 
  -7  11   9        5.87       -0.35     18.13 o 
  -6  11   9     1171.97     1133.07     42.63 o 
  -5  11   9     5899.67     6020.12    113.47 o 
  -4  11   9      296.95      309.19     24.97 o 
  -3  11   9      295.63      285.61     23.83 o 
  -2  11   9      786.55      827.50     45.02 o 
  -1  11   9     1049.70     1046.21     38.95 o 
   0  11   9        5.18        7.03     20.83 o 
   1  11   9     2507.20     2217.65     59.59 o 
   2  11   9      193.26      234.46     22.52 o 
   3  11   9      172.87      167.27     24.94 o 
   4  11   9        6.46       18.83     16.29 o 
   5  11   9     1320.39     1130.39     41.65 o 
   6  11   9      381.25      386.78     28.34 o 
   7  11   9      416.56      408.61     30.11 o 
   8  11   9        5.84      -21.38     25.60 o 
   9  11   9       71.78       81.14     33.78 o 
  10  11   9        9.82       43.91     27.18 o 
 -14  12   9       32.27        8.39     35.44 o 
 -13  12   9       30.67       14.08     24.83 o 
 -12  12   9        6.14       11.21     23.15 o 
 -11  12   9        0.21       -4.45     18.30 o 
 -10  12   9     1280.59     1343.93     53.73 o 
  -9  12   9      925.69      936.24     41.99 o 
  -8  12   9      136.48      145.43     21.81 o 
  -7  12   9      290.10      313.61     25.59 o 
  -6  12   9     1915.58     1835.42     67.00 o 
  -5  12   9     1061.93     1018.05     43.60 o 
  -4  12   9     1077.06      983.19     39.05 o 
  -3  12   9      747.47      763.52     63.17 o 
  -2  12   9      179.85      210.20     22.14 o 
  -1  12   9        7.80       18.79     16.44 o 
   0  12   9      165.16      205.87     21.86 o 
   1  12   9      821.74      736.99     33.87 o 
   2  12   9      554.91      572.49     35.84 o 
   3  12   9        0.44      -22.02     14.68 o 
   4  12   9      760.52      703.15     34.22 o 
   5  12   9      651.08      695.88     59.97 o 
   6  12   9      260.55      253.37     44.13 o 
   7  12   9       12.33        4.31     21.43 o 
   8  12   9      113.20      124.62     27.67 o 
   9  12   9       27.70       -8.77     24.01 o 
  10  12   9       32.77       28.11     26.70 o 
 -13  13   9        0.87      -14.93     24.34 o 
 -12  13   9       98.96      131.15     30.17 o 
 -11  13   9       68.31       64.05     20.82 o 
 -10  13   9      179.53      172.25     34.42 o 
  -9  13   9       37.94       53.38     19.17 o 
  -8  13   9      136.13      168.88     25.66 o 
  -7  13   9       26.74        1.14     16.41 o 
  -6  13   9      256.04      211.48     23.37 o 
  -5  13   9     6748.16     6384.44    136.31 o 
  -4  13   9     3334.25     3010.18     76.41 o 
  -3  13   9      299.77      313.60     25.63 o 
  -2  13   9      177.75      184.02     22.30 o 
  -1  13   9      273.31      236.37     24.31 o 
   0  13   9     7261.71     7241.57    150.01 o 
   1  13   9     1848.47     1706.11     52.66 o 
   2  13   9        2.77       20.79     16.25 o 
   3  13   9        9.67        4.36     15.82 o 
   4  13   9      224.65      197.21     23.63 o 
   5  13   9      200.98      223.99     24.73 o 
   6  13   9      279.07      296.36     32.95 o 
   7  13   9       10.10       13.58     23.46 o 
   8  13   9        2.25      -18.28     22.77 o 
   9  13   9      117.16      126.82     68.52 o 
 -13  14   9       25.63      111.65     30.54 o 
 -12  14   9        8.75       70.13     26.46 o 
 -11  14   9       11.85        0.76     19.51 o 
 -10  14   9        1.80       38.27     21.78 o 
  -9  14   9      387.99      366.78     30.90 o 
  -8  14   9       76.63       82.57     25.29 o 
  -7  14   9       64.84       89.33     27.83 o 
  -6  14   9      808.97      749.80     57.29 o 
  -5  14   9      420.35      434.60     36.75 o 
  -4  14   9     1725.65     1476.83     50.25 o 
  -3  14   9      668.66      685.19     53.32 o 
  -2  14   9     1051.99     1107.97     56.92 o 
  -1  14   9      724.93      809.64     43.29 o 
   0  14   9      184.13      173.10     23.24 o 
   1  14   9     2842.09     2930.06     75.88 o 
   2  14   9       34.84       41.69     26.34 o 
   3  14   9      847.73      751.24     45.55 o 
   4  14   9        9.19       18.57     22.98 o 
   5  14   9      301.47      225.23     37.92 o 
   6  14   9        3.52      -22.59     27.59 o 
   7  14   9       45.95       22.36     22.81 o 
   8  14   9       50.58       18.95     24.76 o 
   9  14   9       39.96       58.76     37.99 o 
 -13  15   9      108.95      243.93     62.89 o 
 -12  15   9       24.53       16.70     23.79 o 
 -11  15   9        6.87      -15.08     19.36 o 
 -10  15   9       26.19       27.91     19.58 o 
  -9  15   9        1.94       -4.67     18.70 o 
  -8  15   9        1.66       12.83     18.55 o 
  -7  15   9     1053.26     1002.98     43.45 o 
  -6  15   9        9.29        9.84     21.36 o 
  -5  15   9       36.08       32.99     24.83 o 
  -4  15   9     2551.68     2697.62     72.54 o 
  -3  15   9      399.84      383.47     29.10 o 
  -2  15   9      103.98       35.26     22.82 o 
  -1  15   9      822.75      859.35     66.79 o 
   0  15   9     4724.63     4525.36    107.13 o 
   1  15   9      144.78      101.77     22.72 o 
   2  15   9        5.61      -10.17     17.58 o 
   3  15   9       90.44      116.25     20.86 o 
   4  15   9      260.92      249.03     26.73 o 
   5  15   9       18.22        0.60     22.59 o 
   6  15   9      106.05      101.30     27.49 o 
   7  15   9        0.14      -28.24     34.16 o 
   8  15   9       16.60       17.15     26.55 o 
   9  15   9       42.05       -4.12     34.84 o 
 -12  16   9       19.13        9.89     43.17 o 
 -11  16   9      218.71      226.94     30.55 o 
 -10  16   9      281.76      335.32     31.67 o 
  -9  16   9        3.41        7.81     19.83 o 
  -8  16   9       23.91       37.10     19.79 o 
  -7  16   9      229.99      164.14     29.48 o 
  -6  16   9      143.57      127.06     29.29 o 
  -5  16   9     1371.58     1591.10    156.36 o 
  -4  16   9      166.06      272.00     27.25 o 
  -3  16   9       81.56      115.55     24.83 o 
  -2  16   9     1122.74     1040.54     43.39 o 
  -1  16   9      481.32      483.70     31.41 o 
   0  16   9        4.56      -10.30     18.05 o 
   1  16   9     1537.66     1451.97     50.54 o 
   2  16   9      774.51      722.00     37.34 o 
   3  16   9       10.87        0.33     18.58 o 
   4  16   9      258.60      243.27     27.44 o 
   5  16   9      325.56      301.71     35.52 o 
   6  16   9       81.01       96.58     27.94 o 
   7  16   9       30.46        1.52     32.23 o 
   8  16   9       41.88       20.67     27.18 o 
 -12  17   9      109.75      140.63     30.34 o 
 -11  17   9       18.41       67.82     25.92 o 
 -10  17   9      190.39      156.60     26.23 o 
  -9  17   9       61.85       77.32     22.33 o 
  -8  17   9       19.65       41.00     24.76 o 
  -7  17   9      165.31      147.37     29.66 o 
  -6  17   9     1257.02     1214.73     93.53 o 
  -5  17   9      275.81      271.43     33.76 o 
  -4  17   9      847.91      854.72     40.67 o 
  -3  17   9     1168.34     1162.61     96.02 o 
  -2  17   9      165.79      182.18     23.97 o 
  -1  17   9      173.70      218.18     26.11 o 
   0  17   9      707.36      656.95     36.64 o 
   1  17   9      867.65      781.80     38.59 o 
   2  17   9      445.76      542.15     39.67 o 
   3  17   9       28.90       21.28     20.28 o 
   4  17   9       38.85       21.78     22.79 o 
   5  17   9        0.96       22.32     25.85 o 
   6  17   9      163.93      148.67     30.79 o 
   7  17   9       37.98       96.00     41.72 o 
   8  17   9       81.64      100.08     39.99 o 
 -11  18   9      131.34      140.69     28.10 o 
 -10  18   9      485.55      580.07     49.18 o 
  -9  18   9       69.75       87.15     28.71 o 
  -8  18   9       17.93       16.65     24.37 o 
  -7  18   9      373.09      448.36     39.63 o 
  -6  18   9      146.77      209.39     32.09 o 
  -5  18   9      426.04      517.00     82.07 o 
  -4  18   9       63.20       82.73     25.99 o 
  -3  18   9       24.24       24.33     20.41 o 
  -2  18   9      143.90      154.80     23.87 o 
  -1  18   9        6.52        2.53     19.73 o 
   0  18   9      262.30      292.01     28.97 o 
   1  18   9      146.30      180.06     27.13 o 
   2  18   9      650.48      600.85     36.37 o 
   3  18   9      406.19      431.02     33.26 o 
   4  18   9       19.15       54.15     25.35 o 
   5  18   9      158.13      197.68     33.71 o 
   6  18   9      514.35      576.76     46.97 o 
   7  18   9       20.22       36.06     27.44 o 
 -11  19   9       27.84       -1.09     30.85 o 
 -10  19   9       27.74      -13.09     23.87 o 
  -9  19   9      253.09      242.35     35.72 o 
  -8  19   9      187.74      152.15     31.06 o 
  -7  19   9      121.32      215.52     32.38 o 
  -6  19   9      387.17      357.21     48.08 o 
  -5  19   9      178.78      179.60     38.90 o 
  -4  19   9        2.75       21.29     24.07 o 
  -3  19   9       64.87      100.90     23.47 o 
  -2  19   9       38.21       35.81     21.29 o 
  -1  19   9       65.33       18.92     20.11 o 
   0  19   9       84.92       83.24     22.50 o 
   1  19   9       28.29       15.48     25.40 o 
   2  19   9      250.88      250.58     28.91 o 
   3  19   9       71.45       26.15     22.31 o 
   4  19   9        0.42       -2.14     24.33 o 
   5  19   9       15.87       18.02     26.39 o 
   6  19   9        8.95      -31.24     38.39 o 
 -10  20   9      254.85      313.77     73.16 o 
  -9  20   9      486.37      537.29     49.01 o 
  -8  20   9        2.75       33.78     26.85 o 
  -7  20   9      263.72      255.53     34.77 o 
  -6  20   9      180.84      197.19     32.85 o 
  -5  20   9       55.49       45.19     27.01 o 
  -4  20   9       59.50      -10.09     23.48 o 
  -3  20   9        1.70       15.71     20.51 o 
  -2  20   9      319.23      326.05     31.52 o 
  -1  20   9      290.24      258.17     42.40 o 
   0  20   9       23.97       10.36     21.22 o 
   1  20   9       48.12       49.46     22.99 o 
   2  20   9      126.79       91.56     38.58 o 
   3  20   9       88.29      129.57     25.86 o 
   4  20   9      177.90      183.61     33.51 o 
   5  20   9      161.03       74.68     46.06 o 
   6  20   9      122.39      131.41     39.07 o 
  -9  21   9        2.14       -3.00     27.11 o 
  -8  21   9      445.68      478.29     66.94 o 
  -7  21   9       24.27       28.94     26.75 o 
  -6  21   9       37.79       42.35     32.26 o 
  -5  21   9      117.68       70.74     29.55 o 
  -4  21   9      299.97      318.15     38.77 o 
  -3  21   9      425.26      416.25     41.65 o 
  -2  21   9       18.52       10.80     24.21 o 
  -1  21   9       65.25       78.44     23.13 o 
   0  21   9       27.64        9.91     21.82 o 
   1  21   9      120.86      115.63     25.92 o 
   2  21   9       56.61       71.27     24.85 o 
   3  21   9       22.10       37.25     36.29 o 
   4  21   9       18.98       26.54     27.93 o 
   5  21   9        0.46        1.34     28.70 o 
  -8  22   9       97.20      124.41     31.69 o 
  -7  22   9      108.10      101.76     29.36 o 
  -6  22   9        2.03      -28.03     24.22 o 
  -5  22   9      158.13      164.71     35.66 o 
  -4  22   9      299.06      301.99     39.95 o 
  -3  22   9       50.48       26.22     28.24 o 
  -2  22   9       51.40       53.54     24.26 o 
  -1  22   9       41.05        9.27     33.32 o 
   0  22   9      173.62      171.82     28.65 o 
   1  22   9       10.27       44.43     24.18 o 
   2  22   9        0.59        4.90     22.83 o 
   3  22   9       94.53       81.03     31.71 o 
   4  22   9       26.32       99.86     51.07 o 
  -7  23   9      112.46       91.81     36.25 o 
  -6  23   9      114.74      161.27     43.07 o 
  -5  23   9        0.09       14.54     67.25 o 
  -4  23   9      280.68      386.43     43.36 o 
  -3  23   9      513.02      598.82     76.88 o 
  -2  23   9       57.92       28.93     24.33 o 
  -1  23   9       30.84       27.62     24.40 o 
   0  23   9       74.50       96.05     26.44 o 
   1  23   9       12.29       33.35     24.94 o 
   2  23   9       72.62       58.43     31.18 o 
   3  23   9       13.61       26.66     40.48 o 
  -6  24   9       33.21       59.62     39.62 o 
  -5  24   9       19.09      -11.69     43.77 o 
  -4  24   9      238.16      275.19     41.42 o 
  -3  24   9      160.73      190.39     53.87 o 
  -2  24   9       33.91       27.78     29.06 o 
  -1  24   9        6.52       42.70     26.25 o 
   0  24   9       45.23       42.32     31.34 o 
   1  24   9       56.96       38.47     49.71 o 
  -3  25   9       69.30      106.88     58.16 o 
  -2  25   9       88.88       15.63     48.35 o 
  -1  25   9      251.00      280.54     45.88 o 
 -14   0  10      208.87      214.10     71.80 o 
 -12   0  10       50.58       35.69     29.81 o 
 -10   0  10     2975.27     2868.49    105.12 o 
  -8   0  10     1925.72     1654.82     68.53 o 
  -6   0  10     4037.15     3995.76    139.73 o 
  -4   0  10     1386.67     1271.50     44.49 o 
  -2   0  10     2292.91     2324.46     64.81 o 
   0   0  10     2961.92     2867.50     95.11 o 
   2   0  10      184.35      260.91     29.50 o 
   4   0  10     4794.55     4958.42    153.71 o 
   6   0  10     1096.19     1194.56    125.05 o 
   8   0  10       13.29       46.17     37.08 o 
  10   0  10       43.05       38.17     38.53 o 
 -15   1  10        5.31       25.39     25.43 o 
 -14   1  10        0.32       -9.79     30.17 o 
 -13   1  10      153.61      166.49     26.39 o 
 -12   1  10        7.47        3.39     17.94 o 
 -11   1  10      821.85      773.43     40.97 o 
 -10   1  10      135.77      122.38     19.78 o 
  -9   1  10     2866.14     2458.60     65.02 o 
  -8   1  10        5.23       12.12     11.08 o 
  -7   1  10     2056.19     1877.48     41.00 o 
  -6   1  10      230.19      254.90     16.68 o 
  -5   1  10     9175.64     9209.45    146.47 o 
  -4   1  10     1690.75     1728.44     38.05 o 
  -3   1  10      539.78      678.50     22.03 o 
  -2   1  10      490.85      526.61     27.58 o 
  -1   1  10     2310.88     2336.80     55.72 o 
   0   1  10     1895.07     1822.86     42.69 o 
   1   1  10       21.29       20.59     12.13 o 
   2   1  10      577.25      504.17     29.65 o 
   3   1  10     1095.94     1002.21     36.58 o 
   4   1  10       62.41       45.77     16.47 o 
   5   1  10      917.21      956.31     38.10 o 
   6   1  10       79.96      108.67     19.95 o 
   7   1  10      690.95      693.07     49.37 o 
   8   1  10       55.30       56.54     23.34 o 
   9   1  10      143.43      147.10     36.61 o 
  10   1  10       46.41       40.48     29.13 o 
 -15   2  10       35.36        2.12     25.88 o 
 -14   2  10       12.41       57.77     26.85 o 
 -13   2  10       33.27       36.40     24.85 o 
 -12   2  10       63.52       73.94     24.75 o 
 -11   2  10     1101.78     1165.04     44.99 o 
 -10   2  10     1335.71     1274.54     45.45 o 
  -9   2  10      188.86      191.68     20.82 o 
  -8   2  10       56.64       68.56     13.97 o 
  -7   2  10      300.63      297.49     18.28 o 
  -6   2  10     1494.71     1649.62     38.07 o 
  -5   2  10     1431.11     1536.57     55.11 o 
  -4   2  10     1333.46     1178.96     30.10 o 
  -3   2  10     2009.88     1864.10     39.34 o 
  -2   2  10      447.28      424.45     17.22 o 
  -1   2  10     3588.05     3376.51     98.74 o 
   0   2  10      250.06      217.07     16.03 o 
   1   2  10      939.91      811.35     31.38 o 
   2   2  10       51.58       74.82     15.35 o 
   3   2  10     1454.31     1212.88     40.40 o 
   4   2  10      900.90      874.28     35.06 o 
   5   2  10       81.63      102.05     19.40 o 
   6   2  10     1532.26     1460.83     49.11 o 
   7   2  10      235.12      311.53     29.54 o 
   8   2  10       56.02       83.68     24.52 o 
   9   2  10       34.75       34.27     29.30 o 
  10   2  10      135.79       82.47     64.16 o 
 -15   3  10        3.35       27.96     28.44 o 
 -14   3  10        1.03        7.55     23.65 o 
 -13   3  10       53.75       47.32     26.45 o 
 -12   3  10       91.90      126.61     27.07 o 
 -11   3  10      106.84      103.81     35.35 o 
 -10   3  10      703.85      696.03     37.01 o 
  -9   3  10      949.87      970.12     33.98 o 
  -8   3  10        2.12       -0.37     11.82 o 
  -7   3  10      747.36      744.52     36.87 o 
  -6   3  10       73.94       62.82     11.70 o 
  -5   3  10     2148.20     2206.48     45.98 o 
  -4   3  10     6879.36     6466.38    106.61 o 
  -3   3  10     1722.58     1626.79     35.98 o 
  -2   3  10      370.02      379.35     19.62 o 
  -1   3  10     1363.80     1479.48     49.29 o 
   0   3  10     2724.51     2622.35    119.01 o 
   1   3  10     1553.31     1591.43     54.63 o 
   2   3  10      967.54      891.74     51.43 o 
   3   3  10      541.54      514.69     28.23 o 
   4   3  10      457.56      470.31     27.16 o 
   5   3  10      211.97      179.41     21.70 o 
   6   3  10     1447.11     1435.37     72.15 o 
   7   3  10      290.64      307.65     27.52 o 
   8   3  10        1.24        5.88     20.47 o 
   9   3  10      393.73      397.74     45.24 o 
  10   3  10        2.90       43.59     29.99 o 
 -15   4  10      213.33      189.22     35.83 o 
 -14   4  10       82.50       62.06     27.96 o 
 -13   4  10        0.30      -10.68     21.88 o 
 -12   4  10       25.67       20.58     22.03 o 
 -11   4  10      798.83      957.66     49.90 o 
 -10   4  10       64.39      112.72     23.26 o 
  -9   4  10      301.22      281.65     38.51 o 
  -8   4  10     3539.81     3566.80     82.37 o 
  -7   4  10      411.66      459.51     19.83 o 
  -6   4  10      361.90      410.84     21.24 o 
  -5   4  10     3281.85     3077.33     71.40 o 
  -4   4  10      922.69      825.99     34.12 o 
  -3   4  10      133.64      103.47     11.31 o 
  -2   4  10     3641.21     3559.81     71.01 o 
  -1   4  10       55.81       36.82     11.65 o 
   0   4  10      127.35      102.38     13.56 o 
   1   4  10     4281.04     4430.13     92.12 o 
   2   4  10     1118.88     1059.41     33.38 o 
   3   4  10      446.22      465.27     26.06 o 
   4   4  10       15.26       27.32     15.96 o 
   5   4  10     4250.24     4387.23    107.08 o 
   6   4  10      323.38      293.09     26.01 o 
   7   4  10        2.73        7.52     18.33 o 
   8   4  10       16.94       17.17     21.90 o 
   9   4  10       92.34      130.02     28.26 o 
  10   4  10      106.69      136.17     36.77 o 
 -15   5  10        0.40        4.36     26.99 o 
 -14   5  10      146.42      132.35     30.76 o 
 -13   5  10        4.96      -25.36     22.98 o 
 -12   5  10      233.82      197.12     30.70 o 
 -11   5  10        0.60      -13.49     17.98 o 
 -10   5  10      275.40      306.96     32.02 o 
  -9   5  10      147.45      181.04     21.78 o 
  -8   5  10       12.85       26.39     19.20 o 
  -7   5  10      779.24      809.61     29.26 o 
  -6   5  10      869.56      779.80     28.24 o 
  -5   5  10      353.61      333.36     17.33 o 
  -4   5  10     3853.55     3711.85     67.38 o 
  -3   5  10     8268.17     8110.38    142.99 o 
  -2   5  10      359.13      338.46     18.87 o 
  -1   5  10     1397.40     1396.87     44.36 o 
   0   5  10     1004.05      928.74     29.32 o 
   1   5  10      713.78      630.53     24.63 o 
   2   5  10     1290.76     1280.01     35.99 o 
   3   5  10      461.74      412.36     25.75 o 
   4   5  10     1199.75     1142.35     40.23 o 
   5   5  10      143.69      196.36     22.32 o 
   6   5  10     2176.91     2252.89     68.74 o 
   7   5  10      106.80      107.63     24.74 o 
   8   5  10      259.07      200.30     30.00 o 
   9   5  10        0.41       42.11     24.61 o 
  10   5  10       93.49       16.17     30.56 o 
 -15   6  10      121.97      112.85     32.10 o 
 -14   6  10       56.51       44.06     27.42 o 
 -13   6  10        5.24       34.82     25.72 o 
 -12   6  10       81.58       92.53     30.97 o 
 -11   6  10        7.76        6.43     19.77 o 
 -10   6  10     1119.13     1048.24     50.99 o 
  -9   6  10       42.58       12.06     15.74 o 
  -8   6  10      141.06      171.64     20.40 o 
  -7   6  10      695.40      689.61     36.47 o 
  -6   6  10      974.94      929.03     31.21 o 
  -5   6  10      104.90      110.78     14.67 o 
  -4   6  10      915.05      996.47     43.97 o 
  -3   6  10        0.46      -13.13     10.64 o 
  -2   6  10      857.77      841.77     33.76 o 
  -1   6  10      155.65      162.47     15.31 o 
   0   6  10     7596.86     7286.86    130.35 o 
   1   6  10     8744.27     8626.04    151.99 o 
   2   6  10     2149.66     2098.79     49.43 o 
   3   6  10       36.70       32.26     12.65 o 
   4   6  10     1750.42     1842.08     53.51 o 
   5   6  10     2441.00     2264.97     62.27 o 
   6   6  10     1132.20     1034.88     41.38 o 
   7   6  10        4.92       13.30     21.38 o 
   8   6  10      109.17       87.60     25.92 o 
   9   6  10        0.23        4.28     23.53 o 
  10   6  10      109.39      159.15     37.83 o 
 -15   7  10        8.83      -37.96     30.05 o 
 -14   7  10        3.07       19.19     25.57 o 
 -13   7  10      195.36      218.34     32.96 o 
 -12   7  10       69.05       65.70     26.11 o 
 -11   7  10       97.57      116.29     26.45 o 
 -10   7  10       15.78       29.82     18.52 o 
  -9   7  10     1496.15     1653.25     52.92 o 
  -8   7  10     1191.06     1180.47     42.97 o 
  -7   7  10      123.61      139.95     18.72 o 
  -6   7  10       18.24       25.03     16.47 o 
  -5   7  10      541.06      553.53     24.58 o 
  -4   7  10      214.62      195.74     20.82 o 
  -3   7  10     3860.32     3958.99     89.20 o 
  -2   7  10      427.85      471.63     26.25 o 
  -1   7  10      150.40      186.97     21.98 o 
   0   7  10     2221.10     2271.12     51.70 o 
   1   7  10      879.12      952.74     31.18 o 
   2   7  10      381.33      383.92     21.23 o 
   3   7  10      889.14      844.41     29.96 o 
   4   7  10      239.39      197.96     21.67 o 
   5   7  10      149.41      102.39     19.59 o 
   6   7  10      220.31      211.89     23.66 o 
   7   7  10     1271.09     1266.39     54.94 o 
   8   7  10       11.38       35.11     22.46 o 
   9   7  10       95.02      155.01     30.16 o 
  10   7  10        0.89       -7.18     30.35 o 
 -14   8  10      240.47      277.28     37.38 o 
 -13   8  10       44.56       24.21     26.33 o 
 -12   8  10       43.61       20.62     22.16 o 
 -11   8  10      139.17      168.49     28.43 o 
 -10   8  10     1897.92     1741.48     74.09 o 
  -9   8  10      367.04      426.96     34.42 o 
  -8   8  10      107.08       85.77     18.37 o 
  -7   8  10      507.40      528.39     30.08 o 
  -6   8  10      632.31      604.59     26.58 o 
  -5   8  10      195.52      231.63     18.75 o 
  -4   8  10      231.50      190.94     21.13 o 
  -3   8  10      783.23      736.19     34.72 o 
  -2   8  10       66.08      104.17     17.88 o 
  -1   8  10     8947.07     9008.83    177.74 o 
   0   8  10     2111.29     2109.80     85.58 o 
   1   8  10     1446.01     1364.89     38.14 o 
   2   8  10     2416.47     2255.66     52.54 o 
   3   8  10      411.72      409.88     22.34 o 
   4   8  10      473.30      384.57     22.58 o 
   5   8  10      735.35      737.96     41.14 o 
   6   8  10      852.64      875.31     45.72 o 
   7   8  10      391.48      381.02     34.52 o 
   8   8  10        7.95       21.00     23.56 o 
   9   8  10        1.97        7.09     23.69 o 
  10   8  10       61.30       48.54     31.33 o 
 -14   9  10        1.42      -27.88     24.91 o 
 -13   9  10       73.97       63.57     27.70 o 
 -12   9  10      581.14      527.49     44.22 o 
 -11   9  10       40.84       40.47     24.23 o 
 -10   9  10      146.17      185.68     28.20 o 
  -9   9  10      297.35      242.94     25.09 o 
  -8   9  10     2475.19     2360.68     66.16 o 
  -7   9  10        0.88       -4.14     15.20 o 
  -6   9  10      333.54      345.83     22.06 o 
  -5   9  10      220.96      185.89     21.70 o 
  -4   9  10     1565.50     1519.59    105.27 o 
  -3   9  10      594.59      472.32     27.88 o 
  -2   9  10      574.68      567.21     29.36 o 
  -1   9  10       64.72      104.22     18.70 o 
   0   9  10     2877.33     2651.50     82.16 o 
   1   9  10     1300.78     1274.01     43.17 o 
   2   9  10     1651.84     1689.39     60.15 o 
   3   9  10      118.92      103.04     16.21 o 
   4   9  10      650.58      596.15     28.90 o 
   5   9  10       15.20       -1.25     16.76 o 
   6   9  10      569.05      524.86     36.91 o 
   7   9  10       88.64       98.37     27.79 o 
   8   9  10      248.79      214.96     30.42 o 
   9   9  10       10.03        0.34     25.02 o 
  10   9  10       11.13      -51.80     34.53 o 
 -14  10  10       42.71       22.30     26.12 o 
 -13  10  10       73.59       84.12     28.12 o 
 -12  10  10      150.24      194.72     32.45 o 
 -11  10  10      129.06      228.45     74.50 o 
 -10  10  10       29.04       43.37     18.29 o 
  -9  10  10      878.37      899.76     40.88 o 
  -8  10  10      482.91      542.73     41.87 o 
  -7  10  10      284.75      261.45     25.08 o 
  -6  10  10      537.69      531.27     30.30 o 
  -5  10  10      522.18      484.30     30.05 o 
  -4  10  10      117.80      163.87     21.71 o 
  -3  10  10     1569.50     1585.73     62.77 o 
  -2  10  10     1045.73      980.14     38.70 o 
  -1  10  10     8287.02     7718.33    157.01 o 
   0  10  10       18.16       39.32     16.72 o 
   1  10  10       88.99      108.66     18.81 o 
   2  10  10        0.41       16.98     16.33 o 
   3  10  10     2397.81     2193.98     61.07 o 
   4  10  10      333.79      302.50     25.78 o 
   5  10  10      731.70      665.17     29.48 o 
   6  10  10      123.29      136.14     26.25 o 
   7  10  10      585.43      557.38     58.72 o 
   8  10  10       34.13       33.76     24.90 o 
   9  10  10        4.68       23.88     28.47 o 
 -14  11  10       75.26       83.97     55.62 o 
 -13  11  10        0.10       30.19     23.19 o 
 -12  11  10       18.46       40.29     25.46 o 
 -11  11  10       22.93        0.85     18.63 o 
 -10  11  10        4.55      -11.45     17.71 o 
  -9  11  10       10.53       22.60     18.31 o 
  -8  11  10      733.24      778.52     37.60 o 
  -7  11  10      207.23      199.43     24.50 o 
  -6  11  10     1669.09     1589.21     63.19 o 
  -5  11  10      430.67      435.05     36.39 o 
  -4  11  10     4002.20     3999.47    100.95 o 
  -3  11  10       32.72       39.63     18.40 o 
  -2  11  10      952.15      857.04     36.56 o 
  -1  11  10      111.29      154.20     21.46 o 
   0  11  10       38.39       50.88     17.73 o 
   1  11  10      110.69      119.06     19.97 o 
   2  11  10      245.05      284.53     25.07 o 
   3  11  10       58.00       83.12     19.47 o 
   4  11  10        9.23       -9.85     16.48 o 
   5  11  10       11.03       -3.28     16.54 o 
   6  11  10        1.00        2.35     31.44 o 
   7  11  10       32.97       65.83     32.51 o 
   8  11  10      657.21      658.92     57.20 o 
   9  11  10        4.03        4.75     25.32 o 
 -13  12  10        1.06       -6.52     25.09 o 
 -12  12  10        7.88       -2.68     24.25 o 
 -11  12  10       89.47       79.35     23.41 o 
 -10  12  10       51.45       26.37     20.04 o 
  -9  12  10      111.61      136.78     33.35 o 
  -8  12  10      447.97      414.18     30.82 o 
  -7  12  10     1862.25     1811.01     57.86 o 
  -6  12  10      492.06      478.93     38.62 o 
  -5  12  10      109.69      102.23     21.22 o 
  -4  12  10      163.29      114.15     21.89 o 
  -3  12  10     2381.65     2159.24     61.58 o 
  -2  12  10      686.30      687.19     53.73 o 
  -1  12  10      313.32      267.94     24.73 o 
   0  12  10      985.92     1028.45     40.88 o 
   1  12  10      111.67      121.12     19.72 o 
   2  12  10      715.05      781.78     36.17 o 
   3  12  10      379.07      392.40     28.52 o 
   4  12  10       46.41       78.55     19.20 o 
   5  12  10       69.05       89.85     27.81 o 
   6  12  10      125.46      126.56     34.35 o 
   7  12  10      528.10      501.18     52.59 o 
   8  12  10        1.55      -34.20     31.94 o 
   9  12  10      167.14       97.74     39.44 o 
 -13  13  10       34.82      -27.93     21.58 o 
 -12  13  10        5.68        3.95     34.18 o 
 -11  13  10        0.17       20.24     20.60 o 
 -10  13  10        2.69        2.36     19.28 o 
  -9  13  10       63.69       45.36     22.43 o 
  -8  13  10     1123.73     1025.51     44.59 o 
  -7  13  10      160.31      230.75     32.01 o 
  -6  13  10     1651.42     1713.94     71.65 o 
  -5  13  10      133.16       92.40     21.54 o 
  -4  13  10      901.71      852.32     38.88 o 
  -3  13  10     3987.77     3880.08     92.58 o 
  -2  13  10       85.85      114.74     21.30 o 
  -1  13  10     1922.69     1950.97     75.33 o 
   0  13  10      459.04      416.93     43.55 o 
   1  13  10       54.17       37.63     20.57 o 
   2  13  10      120.51       76.81     19.76 o 
   3  13  10       19.31       49.25     21.30 o 
   4  13  10        1.14      -22.68     23.72 o 
   5  13  10      125.43       91.09     24.60 o 
   6  13  10       76.84       59.26     25.13 o 
   7  13  10      273.70      271.92     45.33 o 
   8  13  10      442.42      398.86     52.12 o 
 -13  14  10       28.83       55.62     51.26 o 
 -12  14  10       84.64      103.28     40.09 o 
 -11  14  10        2.50      -11.90     19.73 o 
 -10  14  10      219.87      307.23     30.74 o 
  -9  14  10      520.68      595.34     36.61 o 
  -8  14  10      295.14      258.95     32.85 o 
  -7  14  10      775.45      723.96     46.89 o 
  -6  14  10      239.53      328.57     35.77 o 
  -5  14  10       82.34       75.66     25.87 o 
  -4  14  10      451.24      446.83     38.04 o 
  -3  14  10        7.84       20.57     19.64 o 
  -2  14  10     3380.28     3396.42     84.70 o 
  -1  14  10      197.79      180.33     24.41 o 
   0  14  10       50.50        3.92     21.09 o 
   1  14  10      179.00      127.12     21.54 o 
   2  14  10     1807.08     1720.66     71.17 o 
   3  14  10        1.41      -15.35     17.96 o 
   4  14  10        6.04       10.52     18.27 o 
   5  14  10       46.98       33.88     24.27 o 
   6  14  10      113.34      135.13     31.47 o 
   7  14  10      261.21      251.09     34.77 o 
   8  14  10        8.66       -7.17     33.16 o 
 -12  15  10       23.34       29.93     31.39 o 
 -11  15  10       47.49      112.49     38.62 o 
 -10  15  10      406.71      367.79     33.19 o 
  -9  15  10        2.75       12.14     19.23 o 
  -8  15  10      403.06      434.18     38.78 o 
  -7  15  10       70.03      136.82     75.79 o 
  -6  15  10      480.49      505.11     41.36 o 
  -5  15  10      433.80      358.78     35.69 o 
  -4  15  10       44.92       98.39     22.07 o 
  -3  15  10     2396.11     2435.19     69.43 o 
  -2  15  10        2.79      -27.42     18.28 o 
  -1  15  10      147.51      145.72     24.92 o 
   0  15  10       78.56       85.86     21.22 o 
   1  15  10      710.29      689.88     39.27 o 
   2  15  10        8.89      -11.07     17.94 o 
   3  15  10      284.89      289.28     27.24 o 
   4  15  10       66.23       88.28     22.69 o 
   5  15  10      156.19      169.65     29.83 o 
   6  15  10      210.40      166.91     31.51 o 
   7  15  10      210.60      163.87     32.29 o 
   8  15  10       79.39       87.38     40.40 o 
 -12  16  10      228.38      283.37     49.00 o 
 -11  16  10      272.64      294.86     32.67 o 
 -10  16  10        0.60       17.06     20.98 o 
  -9  16  10       37.20       52.75     25.60 o 
  -8  16  10      276.18      305.40     35.48 o 
  -7  16  10       10.04       27.05     33.18 o 
  -6  16  10      192.87      230.99     60.53 o 
  -5  16  10       37.13       39.14     24.32 o 
  -4  16  10      423.96      492.02     43.71 o 
  -3  16  10        4.25       45.10     21.13 o 
  -2  16  10      301.22      312.24     28.50 o 
  -1  16  10      389.84      358.84     30.05 o 
   0  16  10      171.57      146.94     24.19 o 
   1  16  10      411.12      367.39     36.62 o 
   2  16  10     1209.02     1250.85     58.72 o 
   3  16  10      296.64      307.05     29.06 o 
   4  16  10      434.49      480.71     34.00 o 
   5  16  10       86.71       82.04     28.13 o 
   6  16  10      110.79       66.43     28.38 o 
   7  16  10       60.22      141.75     44.65 o 
 -11  17  10      110.39      119.50     33.90 o 
 -10  17  10      229.78      271.58     37.28 o 
  -9  17  10      139.63      194.84     32.66 o 
  -8  17  10        3.40      -11.38     23.26 o 
  -7  17  10      251.04      256.26     62.89 o 
  -6  17  10      347.43      292.48     36.08 o 
  -5  17  10        9.88       -2.33     23.83 o 
  -4  17  10      297.31      298.59     29.57 o 
  -3  17  10      337.92      271.08     29.11 o 
  -2  17  10       19.01       32.91     21.21 o 
  -1  17  10      131.87      125.31     23.93 o 
   0  17  10      322.94      339.75     31.12 o 
   1  17  10      390.92      338.22     32.32 o 
   2  17  10       17.21       35.60     25.76 o 
   3  17  10      582.05      614.39     44.55 o 
   4  17  10        7.02       47.09     29.78 o 
   5  17  10       43.61        2.27     25.09 o 
   6  17  10      138.79      127.29     30.05 o 
   7  17  10       29.91       12.36     26.23 o 
 -11  18  10      488.25      598.00     76.70 o 
 -10  18  10      138.64      112.41     32.79 o 
  -9  18  10      130.42      114.62     52.67 o 
  -8  18  10      206.90      252.00     43.51 o 
  -7  18  10       38.69       50.37     26.07 o 
  -6  18  10       54.80       84.15     29.32 o 
  -5  18  10        5.37       20.22     26.12 o 
  -4  18  10       28.89       17.61     25.48 o 
  -3  18  10       18.74       26.07     21.04 o 
  -2  18  10       14.70       -2.77     31.64 o 
  -1  18  10        3.48       43.45     21.71 o 
   0  18  10       75.76      136.86     29.17 o 
   1  18  10      820.70      793.16     40.99 o 
   2  18  10      412.52      471.70     34.92 o 
   3  18  10       63.25       45.46     25.97 o 
   4  18  10      534.95      588.70     46.36 o 
   5  18  10      227.15      205.80     34.65 o 
   6  18  10       23.90       52.46     28.66 o 
 -10  19  10       34.49       21.31     27.07 o 
  -9  19  10      276.15      386.16     41.42 o 
  -8  19  10      200.02      222.06     38.06 o 
  -7  19  10       14.78       25.24     25.08 o 
  -6  19  10      168.40      168.58     34.78 o 
  -5  19  10      459.62      451.20     46.28 o 
  -4  19  10        0.65        0.73     25.62 o 
  -3  19  10        8.63        3.52     21.60 o 
  -2  19  10       23.28       27.12     23.14 o 
  -1  19  10       15.97       19.08     21.22 o 
   0  19  10       88.31      118.14     25.46 o 
   1  19  10      127.27      121.54     29.75 o 
   2  19  10       34.95       63.77     32.12 o 
   3  19  10      479.73      486.68     36.47 o 
   4  19  10        5.73       13.23     25.50 o 
   5  19  10       38.19       50.96     33.35 o 
   6  19  10       16.87       -9.18     29.94 o 
  -9  20  10      128.08      140.05     32.29 o 
  -8  20  10      101.46       87.17     30.39 o 
  -7  20  10       99.87      105.50     31.04 o 
  -6  20  10      195.12      258.80     63.74 o 
  -5  20  10       14.21        3.64     26.65 o 
  -4  20  10       45.99       48.84     29.77 o 
  -3  20  10       77.80       80.44     25.40 o 
  -2  20  10      320.96      346.67     33.05 o 
  -1  20  10        2.42      -12.80     21.68 o 
   0  20  10      223.85      293.40     42.76 o 
   1  20  10      379.80      404.14     34.53 o 
   2  20  10       38.30       17.46     22.20 o 
   3  20  10        0.30       40.12     28.81 o 
   4  20  10        5.89       39.95     30.02 o 
   5  20  10       78.71       84.59     35.58 o 
  -8  21  10       17.68       65.41     34.45 o 
  -7  21  10      114.93      100.75     35.12 o 
  -6  21  10      278.01      367.25     54.04 o 
  -5  21  10      839.89      810.16     56.02 o 
  -4  21  10       15.88       25.52     27.62 o 
  -3  21  10       16.61      -45.74     36.66 o 
  -2  21  10       27.41       30.79     24.54 o 
  -1  21  10       39.82       12.86     23.66 o 
   0  21  10       13.39       31.98     23.96 o 
   1  21  10        0.00       42.71     24.33 o 
   2  21  10        4.93        0.75     23.20 o 
   3  21  10        0.86        7.22     27.34 o 
   4  21  10       25.16       57.96     35.55 o 
  -8  22  10      178.54      183.22     54.53 o 
  -7  22  10      199.21      197.00     33.77 o 
  -6  22  10      347.84      355.47     39.85 o 
  -5  22  10       43.16       78.35     33.71 o 
  -4  22  10      169.98      213.19     38.61 o 
  -3  22  10        1.60       13.32     27.77 o 
  -2  22  10       48.11       88.13     27.17 o 
  -1  22  10      100.33      111.87     27.20 o 
   0  22  10       53.68       82.82     26.45 o 
   1  22  10       43.72       64.91     26.31 o 
   2  22  10      173.17      172.18     30.41 o 
   3  22  10        1.26       33.29     53.80 o 
  -6  23  10      100.51       69.80     40.71 o 
  -5  23  10      608.06      713.69     59.40 o 
  -4  23  10      225.83      174.31     40.83 o 
  -3  23  10       26.16       11.32     29.61 o 
  -2  23  10       11.52       52.36     25.93 o 
  -1  23  10       67.34       48.06     26.89 o 
   0  23  10       33.07       54.40     26.81 o 
   1  23  10        3.61        8.79     24.47 o 
  -4  24  10      138.46      227.20     69.43 o 
  -3  24  10        3.42        9.49     34.83 o 
  -2  24  10       49.49       86.80     38.89 o 
  -1  24  10        4.97       37.62     43.65 o 
 -15   0  11        6.32       -2.54     49.08 o 
 -13   0  11      311.97      263.97     39.99 o 
 -11   0  11     3015.76     2979.93    143.41 o 
  -9   0  11     1251.85     1140.19     59.21 o 
  -7   0  11     2150.13     2031.47    158.66 o 
  -5   0  11      537.09      496.54     43.43 o 
  -3   0  11     7692.80     7725.00    177.32 o 
  -1   0  11     2870.81     2689.10     92.67 o 
   1   0  11     1385.07     1456.10     63.56 o 
   3   0  11     1062.30     1128.02    118.87 o 
   5   0  11      175.59      145.39     30.74 o 
   7   0  11        9.44       20.82     25.75 o 
   9   0  11      419.64      384.24     68.34 o 
 -15   1  11        9.71       -8.09     36.63 o 
 -14   1  11      181.01      146.76     30.40 o 
 -13   1  11        0.73      -11.76     22.13 o 
 -12   1  11      550.24      509.77     69.46 o 
 -11   1  11        9.41       20.57     16.87 o 
 -10   1  11      530.48      562.23     31.05 o 
  -9   1  11      627.53      599.70     33.27 o 
  -8   1  11     1635.62     1644.58     39.44 o 
  -7   1  11      179.79      191.63     24.54 o 
  -6   1  11     3602.54     3471.88     71.40 o 
  -5   1  11      880.87      739.60     37.83 o 
  -4   1  11     8722.22     8922.54    143.08 o 
  -3   1  11     1353.68     1218.35     38.75 o 
  -2   1  11     4058.14     3947.49     78.12 o 
  -1   1  11      306.18      401.67     24.14 o 
   0   1  11      968.75      855.93     47.96 o 
   1   1  11       52.42       57.24     15.49 o 
   2   1  11      716.11      780.62     33.12 o 
   3   1  11       32.26       45.98     16.62 o 
   4   1  11       67.93       83.10     18.31 o 
   5   1  11      349.11      382.47     28.00 o 
   6   1  11      795.32      900.03     43.55 o 
   7   1  11      261.72      322.94     28.58 o 
   8   1  11      544.04      593.96     48.42 o 
   9   1  11        8.58       10.67     28.15 o 
  10   1  11       81.13       77.78     33.97 o 
 -15   2  11        2.33       12.86     26.49 o 
 -14   2  11        1.90       36.53     26.27 o 
 -13   2  11       74.27       36.89     32.35 o 
 -12   2  11      404.72      419.66     43.05 o 
 -11   2  11      165.89      183.91     28.15 o 
 -10   2  11      211.42      193.42     22.15 o 
  -9   2  11     1033.21     1059.02     61.18 o 
  -8   2  11     1481.81     1310.93     56.91 o 
  -7   2  11      692.68      657.19     27.11 o 
  -6   2  11     1117.74     1035.05     35.22 o 
  -5   2  11        1.93        0.48     12.99 o 
  -4   2  11        1.20        9.44     11.52 o 
  -3   2  11     2063.90     1978.34     47.34 o 
  -2   2  11     3096.04     2845.19     76.50 o 
  -1   2  11     4380.99     4425.47     85.88 o 
   0   2  11      136.05      149.22     18.09 o 
   1   2  11       98.77      100.39     17.04 o 
   2   2  11     3669.25     3487.44     98.07 o 
   3   2  11      698.17      632.90     44.13 o 
   4   2  11      292.50      335.65     25.47 o 
   5   2  11       90.25      113.84     21.14 o 
   6   2  11        8.65        0.89     17.63 o 
   7   2  11      291.46      281.33     28.81 o 
   8   2  11       41.31       24.45     24.41 o 
   9   2  11       91.08       75.77     33.20 o 
  10   2  11       35.36       85.43     46.17 o 
 -15   3  11       35.73       18.18     43.01 o 
 -14   3  11       48.82       39.08     25.60 o 
 -13   3  11       56.51       61.48     27.07 o 
 -12   3  11       73.20       43.90     24.41 o 
 -11   3  11      176.95      198.89     28.80 o 
 -10   3  11      270.28      302.48     31.31 o 
  -9   3  11      316.84      290.79     24.40 o 
  -8   3  11     3193.86     3158.97     68.32 o 
  -7   3  11       11.90       31.60     11.31 o 
  -6   3  11      646.89      582.61     23.00 o 
  -5   3  11     2699.22     2699.84     54.21 o 
  -4   3  11       10.14       12.81     10.12 o 
  -3   3  11     2702.80     2524.15     56.18 o 
  -2   3  11     3106.71     2943.13     70.66 o 
  -1   3  11     1168.58     1158.82     34.09 o 
   0   3  11     1560.83     1577.48     46.67 o 
   1   3  11      724.32      666.65     30.35 o 
   2   3  11       13.74      -14.43     16.69 o 
   3   3  11     1924.41     2038.12     57.61 o 
   4   3  11      458.49      425.78     43.55 o 
   5   3  11      841.04      806.84     36.98 o 
   6   3  11      289.65      329.32     27.81 o 
   7   3  11      590.53      643.89     36.45 o 
   8   3  11      246.13      213.45     32.28 o 
   9   3  11       48.17       37.75     84.34 o 
  10   3  11        9.46       -8.36     40.35 o 
 -15   4  11       16.87        8.39     33.01 o 
 -14   4  11      111.83      108.81     29.71 o 
 -13   4  11        2.57       -7.79     21.61 o 
 -12   4  11      436.28      392.52     38.04 o 
 -11   4  11      984.80      912.51     90.16 o 
 -10   4  11      783.72      778.07     44.81 o 
  -9   4  11      583.35      556.84     39.44 o 
  -8   4  11      188.37      165.36     20.74 o 
  -7   4  11      855.15      788.69     32.34 o 
  -6   4  11       25.92       16.98     11.91 o 
  -5   4  11     2334.11     2242.11     47.71 o 
  -4   4  11       45.87       40.28     14.33 o 
  -3   4  11      235.10      249.81     18.31 o 
  -2   4  11      469.15      428.41     21.96 o 
  -1   4  11     1832.73     1842.18     45.44 o 
   0   4  11     2751.18     2664.63     58.52 o 
   1   4  11       54.06       35.53     15.50 o 
   2   4  11     7482.56     7219.16    165.07 o 
   3   4  11       10.62       12.58     16.05 o 
   4   4  11     1346.46     1263.80     44.70 o 
   5   4  11      155.16      206.27     40.03 o 
   6   4  11      324.12      327.56     28.19 o 
   7   4  11      967.52      963.32     43.30 o 
   8   4  11       15.26       27.48     23.64 o 
   9   4  11       33.37       23.53     39.08 o 
  10   4  11       42.73       32.72     44.71 o 
 -15   5  11        9.31        7.51     32.50 o 
 -14   5  11       16.55       29.53     25.99 o 
 -13   5  11      289.00      320.01     43.89 o 
 -12   5  11      242.79      268.78     34.76 o 
 -11   5  11       13.29      -28.63     19.09 o 
 -10   5  11      380.47      507.44     38.12 o 
  -9   5  11      252.42      290.21     39.40 o 
  -8   5  11      449.88      401.65     26.71 o 
  -7   5  11        0.06      -11.09     12.45 o 
  -6   5  11     1599.96     1596.24     43.06 o 
  -5   5  11       63.36       88.44     14.55 o 
  -4   5  11     1423.08     1419.64     45.50 o 
  -3   5  11     1301.30     1341.04     37.52 o 
  -2   5  11       61.91       87.32     14.73 o 
  -1   5  11     2774.01     2779.34     66.43 o 
   0   5  11       24.95       33.07     13.71 o 
   1   5  11      504.39      472.74     38.51 o 
   2   5  11       47.23       51.65     16.70 o 
   3   5  11     4595.00     4556.91    102.53 o 
   4   5  11       84.63       76.32     19.66 o 
   5   5  11       35.82       39.46     18.70 o 
   6   5  11     1365.17     1411.70     83.48 o 
   7   5  11      215.73      262.09     31.03 o 
   8   5  11       12.93        8.00     23.76 o 
   9   5  11      256.44      192.25     32.60 o 
 -14   6  11      166.68      152.16     39.98 o 
 -13   6  11       78.03       56.04     26.28 o 
 -12   6  11      136.71      180.81     42.45 o 
 -11   6  11     2214.38     2179.35     79.28 o 
 -10   6  11       59.27       63.01     22.58 o 
  -9   6  11        1.23       -9.76     15.39 o 
  -8   6  11       53.85       34.12     15.65 o 
  -7   6  11       48.70       48.88     17.00 o 
  -6   6  11      677.24      629.71     27.15 o 
  -5   6  11      125.03      124.64     19.41 o 
  -4   6  11      202.39      173.25     22.15 o 
  -3   6  11     1635.46     1459.54     46.39 o 
  -2   6  11     1670.29     1604.28     48.56 o 
  -1   6  11      586.79      630.64     31.42 o 
   0   6  11       48.09       43.23     14.87 o 
   1   6  11     6118.38     5918.70    111.21 o 
   2   6  11     2966.84     2817.44     71.43 o 
   3   6  11      845.05      862.13     50.00 o 
   4   6  11     1870.81     1751.15     53.90 o 
   5   6  11     1700.65     1582.70     63.80 o 
   6   6  11       71.37       92.32     21.56 o 
   7   6  11       56.32       38.16     23.31 o 
   8   6  11        4.20       14.12     25.14 o 
   9   6  11        4.21       17.53     25.22 o 
 -14   7  11        0.89       29.66     26.94 o 
 -13   7  11      111.16       90.11     28.19 o 
 -12   7  11     1007.10      976.13     55.28 o 
 -11   7  11      221.41      188.19     30.27 o 
 -10   7  11      457.18      415.32     30.09 o 
  -9   7  11      112.68       95.54     19.87 o 
  -8   7  11      114.53       95.84     19.33 o 
  -7   7  11       57.64       60.07     17.45 o 
  -6   7  11        5.43        8.36     17.27 o 
  -5   7  11     1321.76     1336.70     45.34 o 
  -4   7  11      865.61      736.91     67.06 o 
  -3   7  11     3693.81     3614.52    122.83 o 
  -2   7  11        7.70       12.10     15.62 o 
  -1   7  11      172.83      178.00     21.09 o 
   0   7  11     1416.56     1369.45     45.70 o 
   1   7  11      302.97      308.28     22.18 o 
   2   7  11     1444.53     1365.27     39.47 o 
   3   7  11      322.16      303.02     27.66 o 
   4   7  11      542.05      539.58     30.73 o 
   5   7  11      246.75      212.72     24.55 o 
   6   7  11      841.54      838.69     45.79 o 
   7   7  11       18.76        6.28     21.31 o 
   8   7  11      297.31      358.56     36.82 o 
   9   7  11       33.97       52.74     42.66 o 
 -14   8  11        0.07      -36.59     24.39 o 
 -13   8  11       25.37       -2.48     23.85 o 
 -12   8  11      117.04      165.15     36.30 o 
 -11   8  11     1028.99     1073.60     55.55 o 
 -10   8  11     1600.43     1553.24     68.68 o 
  -9   8  11      162.08      119.55     21.18 o 
  -8   8  11       18.08       33.92     17.84 o 
  -7   8  11      527.60      498.19     30.15 o 
  -6   8  11      469.09      495.20     29.70 o 
  -5   8  11       27.60       17.13     17.24 o 
  -4   8  11     3970.47     3777.21     89.05 o 
  -3   8  11     1949.59     1907.03     56.03 o 
  -2   8  11     1114.67     1052.65     72.11 o 
  -1   8  11       62.41       86.06     18.08 o 
   0   8  11      808.81      758.87     50.06 o 
   1   8  11     4949.28     4823.02    107.18 o 
   2   8  11      201.78      240.97     23.50 o 
   3   8  11      694.04      665.22     33.12 o 
   4   8  11       32.83        6.63     23.30 o 
   5   8  11      915.61      855.18     38.87 o 
   6   8  11      326.11      276.44     27.50 o 
   7   8  11       55.81       56.09     24.41 o 
   8   8  11      294.80      267.75     34.47 o 
   9   8  11        1.04       -1.13     25.22 o 
 -14   9  11        2.45        8.99     27.88 o 
 -13   9  11        1.94       24.95     25.77 o 
 -12   9  11       15.05        7.21     23.39 o 
 -11   9  11      786.15      705.23     47.47 o 
 -10   9  11      278.08      341.19     29.90 o 
  -9   9  11      479.65      403.40     29.85 o 
  -8   9  11       27.27       47.19     22.28 o 
  -7   9  11       31.43       41.25     17.44 o 
  -6   9  11      841.84      876.86     38.49 o 
  -5   9  11     2822.52     2644.01     70.18 o 
  -4   9  11      772.87      825.66     62.18 o 
  -3   9  11     1043.01     1048.25     41.27 o 
  -2   9  11        2.71      -14.15     14.86 o 
  -1   9  11        1.21      -13.94     15.46 o 
   0   9  11      859.45      776.24     36.13 o 
   1   9  11       42.77       38.43     19.71 o 
   2   9  11      166.09      191.67     36.89 o 
   3   9  11      418.10      438.56     28.64 o 
   4   9  11       12.53       19.70     22.44 o 
   5   9  11       39.33       59.57     19.33 o 
   6   9  11      117.53      157.28     35.70 o 
   7   9  11      173.57      191.70     30.04 o 
   8   9  11      110.25       87.49     33.53 o 
   9   9  11      360.08      485.06     51.28 o 
 -14  10  11        2.84      -12.21     30.51 o 
 -13  10  11       36.92       21.27     31.23 o 
 -12  10  11        5.29       -9.24     25.05 o 
 -11  10  11      261.12      287.76     75.45 o 
 -10  10  11     1635.11     1749.46     95.34 o 
  -9  10  11       11.34        9.17     17.94 o 
  -8  10  11      124.54      123.30     20.98 o 
  -7  10  11     1390.60     1441.62     60.92 o 
  -6  10  11     1268.28     1294.81     57.10 o 
  -5  10  11        1.45      -21.88     23.77 o 
  -4  10  11     4746.91     4570.44    122.67 o 
  -3  10  11      561.80      542.95     31.66 o 
  -2  10  11      134.10      121.48     20.71 o 
  -1  10  11       91.30       59.41     18.02 o 
   0  10  11      462.50      430.96     28.71 o 
   1  10  11       32.69       31.78     17.23 o 
   2  10  11      484.29      452.35     29.10 o 
   3  10  11       77.88       76.30     24.45 o 
   4  10  11      115.00       75.12     24.32 o 
   5  10  11      160.22      189.21     30.49 o 
   6  10  11      282.31      294.38     49.26 o 
   7  10  11       41.25       53.35     34.30 o 
   8  10  11      123.67      200.38     43.47 o 
   9  10  11       68.95       73.42     35.90 o 
 -13  11  11        3.05       10.51     25.74 o 
 -12  11  11       46.62       25.08     31.10 o 
 -11  11  11      217.17      268.51     35.23 o 
 -10  11  11       10.40        0.34     19.32 o 
  -9  11  11      563.48      574.73     35.18 o 
  -8  11  11       69.26      102.93     26.17 o 
  -7  11  11      520.94      462.80     40.28 o 
  -6  11  11      739.23      704.47     44.59 o 
  -5  11  11     5483.98     5291.70    118.47 o 
  -4  11  11       95.86      105.37     22.07 o 
  -3  11  11      306.85      290.82     26.62 o 
  -2  11  11       47.13       88.91     20.65 o 
  -1  11  11        3.83       -4.87     15.85 o 
   0  11  11        6.84       -6.15     16.44 o 
   1  11  11      441.82      405.83     29.01 o 
   2  11  11        4.00       19.58     17.54 o 
   3  11  11      109.46      126.98     22.07 o 
   4  11  11      267.95      293.68     27.98 o 
   5  11  11        5.50        5.89     23.03 o 
   6  11  11      140.75      148.57     37.10 o 
   7  11  11      916.34      824.74    126.87 o 
   8  11  11        0.05      -44.01     29.34 o 
 -13  12  11        0.56        1.42     27.60 o 
 -12  12  11       38.37       45.13     28.43 o 
 -11  12  11       89.79       94.51     24.38 o 
 -10  12  11      937.24     1039.00     47.09 o 
  -9  12  11      119.78      103.64     22.39 o 
  -8  12  11      492.09      542.95     47.33 o 
  -7  12  11       10.44      -24.77     23.66 o 
  -6  12  11     2744.29     2680.04     88.35 o 
  -5  12  11      660.53      678.62     36.72 o 
  -4  12  11     1564.98     1511.24     83.06 o 
  -3  12  11     1208.54     1218.87     46.34 o 
  -2  12  11      478.09      491.48     31.70 o 
  -1  12  11        3.70        4.36     16.93 o 
   0  12  11      121.41      106.37     21.08 o 
   1  12  11      335.75      365.39     28.32 o 
   2  12  11       34.06       27.29     18.66 o 
   3  12  11      377.49      385.88     29.94 o 
   4  12  11      985.87      881.13     40.91 o 
   5  12  11      194.41      226.73     32.05 o 
   6  12  11      368.05      286.21     44.63 o 
   7  12  11       18.04       -6.21     32.23 o 
   8  12  11       41.35       -4.32     35.55 o 
 -13  13  11        1.21      -22.54     41.44 o 
 -12  13  11        0.61        8.31     25.28 o 
 -11  13  11       10.82       -6.59     30.33 o 
 -10  13  11      619.50      673.37     45.65 o 
  -9  13  11      178.71      228.56     32.98 o 
  -8  13  11      105.45      120.25     27.14 o 
  -7  13  11      315.66      366.87     40.00 o 
  -6  13  11        6.28       10.22     23.22 o 
  -5  13  11     1644.78     1802.49     58.20 o 
  -4  13  11     3396.73     3124.33     98.43 o 
  -3  13  11        3.26      -12.33     17.43 o 
  -2  13  11      151.83      134.99     23.03 o 
  -1  13  11      128.05      181.25     24.00 o 
   0  13  11      535.37      599.84     36.10 o 
   1  13  11       99.32       65.01     21.01 o 
   2  13  11        5.66        7.32     32.95 o 
   3  13  11      181.67      206.27     25.86 o 
   4  13  11      555.12      533.45     34.04 o 
   5  13  11       36.16      -15.84     27.12 o 
   6  13  11      770.65      746.83     62.22 o 
   7  13  11      366.20      324.51     50.19 o 
   8  13  11      119.05       25.45     58.89 o 
 -12  14  11        7.18       32.82     26.80 o 
 -11  14  11      770.58      734.60     43.46 o 
 -10  14  11      142.69      182.59     44.45 o 
  -9  14  11       34.25       10.95     42.85 o 
  -8  14  11      112.20      179.11     35.67 o 
  -7  14  11       95.64       61.33     33.48 o 
  -6  14  11      265.47      238.17     33.10 o 
  -5  14  11      921.46      808.09     48.86 o 
  -4  14  11       52.83       62.65     21.86 o 
  -3  14  11     1542.36     1494.82     52.98 o 
  -2  14  11      508.64      441.07     41.98 o 
  -1  14  11      652.17      620.41     35.57 o 
   0  14  11      144.40      162.20     29.59 o 
   1  14  11     1577.30     1604.53     54.59 o 
   2  14  11       62.86       82.08     22.44 o 
   3  14  11      676.83      687.71     43.76 o 
   4  14  11      203.39      185.84     26.71 o 
   5  14  11      342.64      396.45     52.73 o 
   6  14  11      240.45      262.84     46.79 o 
   7  14  11       79.26      167.56     42.80 o 
 -12  15  11        0.43       30.70     33.08 o 
 -11  15  11       46.99       87.45     29.68 o 
 -10  15  11      153.76      171.28     33.27 o 
  -9  15  11      280.36      262.72     35.87 o 
  -8  15  11       10.35       25.96     24.74 o 
  -7  15  11      142.39      182.83     34.04 o 
  -6  15  11        1.37      -19.26     24.40 o 
  -5  15  11       27.49      -19.87     22.42 o 
  -4  15  11     1018.01      973.86     57.62 o 
  -3  15  11      433.57      410.24     31.69 o 
  -2  15  11      137.64      170.77     28.21 o 
  -1  15  11       11.08       11.60     22.09 o 
   0  15  11     1241.29     1209.72     48.90 o 
   1  15  11      159.14      205.03     36.84 o 
   2  15  11      219.08      214.40     26.87 o 
   3  15  11      227.83      214.33     27.03 o 
   4  15  11      148.11      142.45     25.80 o 
   5  15  11      173.05      158.02     31.25 o 
   6  15  11      619.60      741.19     65.22 o 
   7  15  11        3.50       -2.48     34.26 o 
 -11  16  11       85.70      138.48     33.15 o 
 -10  16  11      147.64      184.97     46.11 o 
  -9  16  11       60.64       52.29     28.28 o 
  -8  16  11       40.66       52.79     27.86 o 
  -7  16  11       73.83       88.09     29.62 o 
  -6  16  11       65.22       78.54     30.67 o 
  -5  16  11        5.18      -10.49     25.97 o 
  -4  16  11       51.40       78.43     23.10 o 
  -3  16  11        4.59       12.52     19.50 o 
  -2  16  11      211.48      183.84     26.94 o 
  -1  16  11      220.53      341.43     55.83 o 
   0  16  11       29.43       24.64     20.47 o 
   1  16  11     1608.25     1531.08     55.82 o 
   2  16  11      455.87      475.24     37.83 o 
   3  16  11        2.94       19.83     21.99 o 
   4  16  11      100.80      184.22     27.95 o 
   5  16  11      266.57      339.34     54.96 o 
   6  16  11      114.70      138.88     35.22 o 
 -11  17  11        0.06       56.71     45.08 o 
 -10  17  11       34.65       52.17     28.37 o 
  -9  17  11      434.05      554.56     45.34 o 
  -8  17  11        3.43        4.89     25.17 o 
  -7  17  11      166.82      201.92     65.25 o 
  -6  17  11        2.46      -13.94     26.77 o 
  -5  17  11      204.23      249.63     35.26 o 
  -4  17  11       15.13      -29.94     37.62 o 
  -3  17  11      401.46      492.14     35.57 o 
  -2  17  11      768.72      691.60     42.55 o 
  -1  17  11       27.19       24.99     21.09 o 
   0  17  11     1025.30      976.73     52.42 o 
   1  17  11       86.44       82.77     23.98 o 
   2  17  11      377.97      407.57     33.66 o 
   3  17  11       31.86        6.06     21.72 o 
   4  17  11        1.39       17.77     26.42 o 
   5  17  11      125.98       66.75     31.31 o 
   6  17  11       43.07       98.89     37.37 o 
 -10  18  11      502.06      518.38     62.03 o 
  -9  18  11        2.21       -0.05     25.13 o 
  -8  18  11        6.65       18.20     26.10 o 
  -7  18  11       72.64      115.27     51.98 o 
  -6  18  11        1.90      -24.23     27.28 o 
  -5  18  11       44.50       83.98     30.03 o 
  -4  18  11        5.57      -38.06     25.37 o 
  -3  18  11      526.65      530.38     37.34 o 
  -2  18  11        2.34      -11.00     20.89 o 
  -1  18  11      222.94      268.82     31.53 o 
   0  18  11      682.18      623.46     39.16 o 
   1  18  11      546.65      558.10     37.87 o 
   2  18  11      265.52      220.55     40.30 o 
   3  18  11       90.59       85.19     25.25 o 
   4  18  11      121.46      114.62     31.65 o 
   5  18  11       37.98       54.95     28.55 o 
 -10  19  11       19.63       59.62     46.89 o 
  -9  19  11      171.27      266.90     37.84 o 
  -8  19  11      149.58      120.07     30.47 o 
  -7  19  11       58.36        6.60     34.20 o 
  -6  19  11      318.88      282.16     55.08 o 
  -5  19  11      178.21      216.66     36.75 o 
  -4  19  11      543.14      485.67     44.92 o 
  -3  19  11       30.85       29.14     24.10 o 
  -2  19  11      446.53      483.90     47.17 o 
  -1  19  11      125.87      135.79     26.72 o 
   0  19  11      347.75      367.33     33.66 o 
   1  19  11        8.51       16.62     23.29 o 
   2  19  11      216.95      180.13     28.97 o 
   3  19  11      109.50      115.02     27.12 o 
   4  19  11        7.70       -4.23     25.81 o 
  -9  20  11      414.62      365.34     67.25 o 
  -8  20  11        6.84       30.75     27.61 o 
  -7  20  11       28.13       86.12     43.54 o 
  -6  20  11        0.11      -41.85     38.89 o 
  -5  20  11       25.98       33.02     29.10 o 
  -4  20  11      104.56      109.86     33.31 o 
  -3  20  11      155.61      157.23     28.56 o 
  -2  20  11        2.39      -12.70     22.73 o 
  -1  20  11      439.72      485.09     38.38 o 
   0  20  11      319.93      394.62     36.09 o 
   1  20  11      238.94      232.34     31.04 o 
   2  20  11       74.17       95.66     26.03 o 
   3  20  11       22.56       45.54     29.39 o 
   4  20  11        5.48       39.08     36.26 o 
  -7  21  11       47.73       91.82     30.98 o 
  -6  21  11      282.36      329.78     43.29 o 
  -5  21  11       33.88       43.24     32.11 o 
  -4  21  11      237.04      178.69     38.66 o 
  -3  21  11       12.05        2.12     28.48 o 
  -2  21  11      141.13      165.17     29.44 o 
  -1  21  11        6.59        0.76     23.09 o 
   0  21  11        4.58        2.85     23.85 o 
   1  21  11       10.08       -8.47     25.05 o 
   2  21  11        3.82       11.23     23.57 o 
   3  21  11       27.36      -47.28     31.52 o 
  -5  22  11       13.02        9.53     32.17 o 
  -4  22  11       44.22       22.86     30.64 o 
  -3  22  11       27.51       19.62     28.61 o 
  -2  22  11       16.72        9.44     30.80 o 
  -1  22  11       64.03       74.67     28.36 o 
   0  22  11       42.69       50.28     27.65 o 
   1  22  11      224.85      301.52     48.17 o 
  -4  23  11       36.60        7.63     49.80 o 
  -3  23  11       55.65       49.08     57.44 o 
  -2  23  11       14.55       16.53     33.03 o 
  -1  23  11       12.23        2.05     29.50 o 
 -14   0  12       60.55       84.34     55.62 o 
 -12   0  12      384.61      530.02     80.34 o 
 -10   0  12      672.44      674.59     57.25 o 
  -8   0  12       54.23       41.30     28.82 o 
  -6   0  12     7293.35     7622.82    186.42 o 
  -4   0  12     5836.22     5456.65    262.75 o 
  -2   0  12       25.46       38.76     20.55 o 
   0   0  12      350.47      263.57     31.62 o 
   2   0  12     3151.87     2847.76    103.22 o 
   4   0  12        3.55       -9.64     21.97 o 
   6   0  12      190.22      188.58     34.85 o 
   8   0  12        1.54      -39.99     38.53 o 
 -14   1  12        4.67       45.89     35.19 o 
 -13   1  12       64.57       28.75     24.20 o 
 -12   1  12        7.68       -9.74     20.82 o 
 -11   1  12        8.60       33.46     28.44 o 
 -10   1  12      413.30      392.56     37.94 o 
  -9   1  12     2662.45     2561.65     68.78 o 
  -8   1  12       45.73       28.11     12.11 o 
  -7   1  12      708.52      669.26     26.01 o 
  -6   1  12        3.39       -4.51     11.71 o 
  -5   1  12    12927.28    13022.31    203.83 o 
  -4   1  12      897.12      932.27     37.28 o 
  -3   1  12      374.95      339.19     23.60 o 
  -2   1  12       75.18       71.89     16.29 o 
  -1   1  12        4.22       12.08     13.62 o 
   0   1  12       12.88       13.30     16.06 o 
   1   1  12       13.55       16.62     15.54 o 
   2   1  12      455.89      418.12     38.41 o 
   3   1  12       38.87       47.84     20.35 o 
   4   1  12      120.81      133.12     21.42 o 
   5   1  12      103.18       99.54     21.70 o 
   6   1  12      352.21      346.30     30.17 o 
   7   1  12      165.77      155.63     27.81 o 
   8   1  12      215.00      252.58     34.57 o 
   9   1  12      423.36      500.32     51.46 o 
 -14   2  12        4.52      -13.06     42.66 o 
 -13   2  12        1.79       -2.41     47.69 o 
 -12   2  12       18.21       25.81     35.47 o 
 -11   2  12     1120.57     1071.11     53.13 o 
 -10   2  12      397.05      390.47     34.20 o 
  -9   2  12        3.45       21.17     18.99 o 
  -8   2  12      239.80      290.29     20.29 o 
  -7   2  12       22.55       20.38     12.78 o 
  -6   2  12     2175.52     2093.38     47.08 o 
  -5   2  12      767.83      681.50     25.33 o 
  -4   2  12     4784.67     4801.57     93.96 o 
  -3   2  12     1060.20     1135.55     44.45 o 
  -2   2  12      117.42      172.64     19.29 o 
  -1   2  12      722.05      776.82     33.03 o 
   0   2  12      211.80      208.34     21.35 o 
   1   2  12     1880.87     1847.07     56.72 o 
   2   2  12      452.50      518.85     29.58 o 
   3   2  12       32.73       52.21     25.71 o 
   4   2  12        7.24       16.41     16.98 o 
   5   2  12      325.30      311.98     27.76 o 
   6   2  12      127.61      131.25     22.86 o 
   7   2  12       13.77       62.75     21.53 o 
   8   2  12        6.30      -28.51     23.14 o 
   9   2  12      158.67      161.85     37.62 o 
 -14   3  12       37.60       36.15     27.31 o 
 -13   3  12       14.54       -3.53     26.28 o 
 -12   3  12       38.91       17.52     23.53 o 
 -11   3  12     1159.42     1106.70     54.60 o 
 -10   3  12      641.07      644.16     41.39 o 
  -9   3  12      167.00      112.28     19.77 o 
  -8   3  12       37.80       52.10     16.68 o 
  -7   3  12      110.20       97.85     16.55 o 
  -6   3  12      104.50      179.66     18.89 o 
  -5   3  12      766.02      750.56     29.46 o 
  -4   3  12     3837.71     3862.09     79.58 o 
  -3   3  12     2001.79     2069.20     50.40 o 
  -2   3  12       12.65       -0.98     13.46 o 
  -1   3  12      213.74      194.29     20.52 o 
   0   3  12      327.52      306.84     24.03 o 
   1   3  12      821.52      803.89     34.65 o 
   2   3  12      429.18      451.21     35.05 o 
   3   3  12      362.37      356.22     27.01 o 
   4   3  12      305.17      340.30     33.54 o 
   5   3  12      292.68      308.79     28.02 o 
   6   3  12     1078.74     1069.65     45.29 o 
   7   3  12        6.65       25.79     21.78 o 
   8   3  12      447.75      439.83     40.47 o 
   9   3  12       25.71       78.45     33.13 o 
 -14   4  12       23.53       15.38     26.12 o 
 -13   4  12       72.24       96.41     28.51 o 
 -12   4  12      420.57      457.19     41.02 o 
 -11   4  12      833.99      908.86     50.91 o 
 -10   4  12      105.08       96.02     29.74 o 
  -9   4  12       56.61       50.95     17.71 o 
  -8   4  12       20.46       38.66     19.88 o 
  -7   4  12      378.68      326.62     22.48 o 
  -6   4  12      246.09      267.11     22.24 o 
  -5   4  12        4.52        4.58     15.63 o 
  -4   4  12       10.94      -10.45     12.22 o 
  -3   4  12      533.76      451.57     23.86 o 
  -2   4  12       64.65       57.07     14.40 o 
  -1   4  12      291.24      290.04     23.20 o 
   0   4  12      493.61      432.86     26.88 o 
   1   4  12     5300.16     5199.64    113.50 o 
   2   4  12      895.70      869.59     37.23 o 
   3   4  12      247.05      207.45     23.69 o 
   4   4  12      169.92      205.25     24.38 o 
   5   4  12      850.31      855.48     42.87 o 
   6   4  12      311.29      310.06     31.59 o 
   7   4  12       10.24       -6.90     19.56 o 
   8   4  12        5.20        8.34     24.23 o 
   9   4  12      201.75      208.66     57.44 o 
 -14   5  12        4.64       47.43     27.80 o 
 -13   5  12       50.82       24.68     27.60 o 
 -12   5  12      370.55      415.55     55.43 o 
 -11   5  12      372.52      370.50     37.32 o 
 -10   5  12      421.62      424.67     45.74 o 
  -9   5  12        4.27       14.48     16.00 o 
  -8   5  12       45.59       63.84     21.14 o 
  -7   5  12        9.53        3.91     12.68 o 
  -6   5  12        6.63        5.63     15.70 o 
  -5   5  12      600.05      503.76     29.59 o 
  -4   5  12      841.11      808.52     35.70 o 
  -3   5  12      125.86      154.11     20.59 o 
  -2   5  12        8.01       14.45     19.11 o 
  -1   5  12       48.47       88.18     16.10 o 
   0   5  12     4671.15     4493.16    100.48 o 
   1   5  12     1977.06     1953.14     55.93 o 
   2   5  12      186.89      197.65     22.68 o 
   3   5  12     2306.35     2288.79     64.12 o 
   4   5  12      755.38      776.75     46.02 o 
   5   5  12      307.69      301.88     28.16 o 
   6   5  12      126.20      190.24     25.45 o 
   7   5  12      186.97      205.97     31.37 o 
   8   5  12      211.57      231.63     33.22 o 
   9   5  12       47.36       80.70     49.08 o 
 -14   6  12      459.28      529.12     47.94 o 
 -13   6  12       14.11       38.29     26.35 o 
 -12   6  12      440.07      450.80     62.90 o 
 -11   6  12      234.57      264.57     33.58 o 
 -10   6  12      742.79      674.98    113.17 o 
  -9   6  12      219.52      214.24     23.89 o 
  -8   6  12       17.69       45.30     19.56 o 
  -7   6  12      354.95      323.28     32.12 o 
  -6   6  12        2.10      -13.35     15.78 o 
  -5   6  12      363.51      394.64     27.59 o 
  -4   6  12      399.08      432.96     28.68 o 
  -3   6  12        0.77       11.07     16.44 o 
  -2   6  12      623.38      600.70     30.96 o 
  -1   6  12      992.24     1106.49     49.43 o 
   0   6  12      136.19      125.81     19.73 o 
   1   6  12     4435.58     4426.06    100.10 o 
   2   6  12     4584.38     4321.07     99.35 o 
   3   6  12        8.67        2.33     17.10 o 
   4   6  12      472.69      466.40     42.87 o 
   5   6  12      451.21      497.43     32.71 o 
   6   6  12        0.61      -12.46     18.37 o 
   7   6  12       11.45       36.19     23.70 o 
   8   6  12       15.05       38.69     25.85 o 
 -14   7  12      129.92      132.95     32.94 o 
 -13   7  12       91.39       75.85     32.79 o 
 -12   7  12       44.38       60.91     27.13 o 
 -11   7  12        1.05      -27.68     18.45 o 
 -10   7  12       27.60       43.83     19.93 o 
  -9   7  12       21.12       31.33     20.20 o 
  -8   7  12      149.69      170.60     23.33 o 
  -7   7  12      118.19      102.12     25.68 o 
  -6   7  12      513.72      480.30     30.89 o 
  -5   7  12     1492.81     1506.94     50.48 o 
  -4   7  12       55.71        8.95     16.76 o 
  -3   7  12      435.48      424.07     28.85 o 
  -2   7  12      347.66      332.30     31.53 o 
  -1   7  12     1468.17     1398.62     47.01 o 
   0   7  12      192.72      185.50     22.42 o 
   1   7  12      363.80      308.93     31.51 o 
   2   7  12        3.54        4.80     16.43 o 
   3   7  12     3175.88     3198.62     80.82 o 
   4   7  12       84.24       86.57     21.62 o 
   5   7  12        1.47       -1.55     18.44 o 
   6   7  12       69.33      111.28     25.71 o 
   7   7  12      333.76      350.83     37.62 o 
   8   7  12       46.75       82.57     28.09 o 
 -14   8  12      263.08      261.20     46.14 o 
 -13   8  12      551.25      489.38     45.15 o 
 -12   8  12      243.14      212.72     34.21 o 
 -11   8  12      154.48      126.65     27.98 o 
 -10   8  12      759.05      827.49     40.45 o 
  -9   8  12      643.77      715.35     57.59 o 
  -8   8  12        9.03      -20.53     30.97 o 
  -7   8  12       72.90      106.65     25.64 o 
  -6   8  12      316.23      388.37     29.05 o 
  -5   8  12       54.89       33.18     24.24 o 
  -4   8  12       55.77       34.23     17.96 o 
  -3   8  12      888.56      848.61     38.07 o 
  -2   8  12      178.43      186.73     23.06 o 
  -1   8  12     1715.10     1621.31     60.55 o 
   0   8  12      770.37      767.24     78.02 o 
   1   8  12        4.23        4.61     19.39 o 
   2   8  12      442.55      494.63     45.81 o 
   3   8  12        2.00      -17.39     33.26 o 
   4   8  12      271.90      306.20     38.84 o 
   5   8  12       70.19       52.77     19.80 o 
   6   8  12       77.93      110.46     23.19 o 
   7   8  12      365.86      443.76     39.71 o 
   8   8  12        1.03       41.93     27.17 o 
 -13   9  12        8.27       59.42     34.75 o 
 -12   9  12      206.43      257.72     45.66 o 
 -11   9  12        1.41       39.23     37.11 o 
 -10   9  12        2.33       -4.57     22.19 o 
  -9   9  12      301.12      375.09     30.13 o 
  -8   9  12      413.94      412.39     37.96 o 
  -7   9  12        1.09       -0.60     22.27 o 
  -6   9  12      388.52      374.52     29.87 o 
  -5   9  12      319.07      386.01     29.75 o 
  -4   9  12     1188.56     1147.62     47.07 o 
  -3   9  12       65.67      101.46     20.85 o 
  -2   9  12     2577.82     2513.69     90.14 o 
  -1   9  12       18.55       22.06     18.07 o 
   0   9  12        6.13      -13.95     16.98 o 
   1   9  12       67.18       68.49     23.56 o 
   2   9  12      304.21      322.47     32.89 o 
   3   9  12      173.61      156.78     28.34 o 
   4   9  12       32.44       58.63     25.31 o 
   5   9  12       18.38       29.48     24.40 o 
   6   9  12       35.41       48.85     35.26 o 
   7   9  12      279.86      292.56     46.11 o 
   8   9  12      555.43      541.10     57.15 o 
 -13  10  12      118.81      147.58     34.03 o 
 -12  10  12       50.80       17.79     26.60 o 
 -11  10  12      774.30      783.15     51.09 o 
 -10  10  12      282.31      280.37     29.04 o 
  -9  10  12      933.95      985.92     51.86 o 
  -8  10  12      282.53      291.16     34.01 o 
  -7  10  12     1124.02     1130.50     55.86 o 
  -6  10  12       55.10       71.53     25.16 o 
  -5  10  12      202.88      190.44     25.75 o 
  -4  10  12       94.53      105.15     21.84 o 
  -3  10  12     1459.13     1526.05     55.57 o 
  -2  10  12       27.84       54.45     19.85 o 
  -1  10  12     1488.05     1503.40     59.70 o 
   0  10  12        0.34        2.61     17.21 o 
   1  10  12       26.75       34.87     18.68 o 
   2  10  12        7.14       24.04     25.78 o 
   3  10  12      316.36      317.87     34.27 o 
   4  10  12        5.99       42.33     24.68 o 
   5  10  12        0.09       41.80     24.82 o 
   6  10  12        1.18       36.46     31.09 o 
   7  10  12      157.89      106.65     63.25 o 
   8  10  12       87.68      -35.99     45.44 o 
 -13  11  12       17.97       16.58     45.44 o 
 -12  11  12       18.46       40.23     27.88 o 
 -11  11  12       19.02       61.93     26.35 o 
 -10  11  12       71.10       88.68     42.32 o 
  -9  11  12      345.21      291.83     33.60 o 
  -8  11  12      982.22      946.15    112.87 o 
  -7  11  12       97.85       97.71     42.69 o 
  -6  11  12     1509.91     1469.73     76.17 o 
  -5  11  12       30.99        9.31     20.73 o 
  -4  11  12     1324.05     1315.09     49.79 o 
  -3  11  12       14.75        6.55     18.30 o 
  -2  11  12      982.13     1079.45     44.25 o 
  -1  11  12        5.51       -8.88     16.93 o 
   0  11  12        8.72       -2.33     17.55 o 
   1  11  12       73.62      109.51     21.59 o 
   2  11  12       43.04       55.19     20.30 o 
   3  11  12      675.47      697.70     44.79 o 
   4  11  12      131.12      108.53     26.72 o 
   5  11  12        9.80      -23.94     24.03 o 
   6  11  12      206.96      240.41     44.73 o 
   7  11  12       21.35       23.39     35.17 o 
 -13  12  12        3.81      -46.89     39.26 o 
 -12  12  12       89.59      117.06     32.00 o 
 -11  12  12      400.97      392.93     45.59 o 
 -10  12  12        2.09       26.04     26.27 o 
  -9  12  12      512.36      519.48     42.94 o 
  -8  12  12      245.24      269.31    106.15 o 
  -7  12  12     2142.54     1912.25     99.36 o 
  -6  12  12      125.71      135.71     29.80 o 
  -5  12  12      101.05      115.78     23.73 o 
  -4  12  12       24.69       26.24     20.75 o 
  -3  12  12     1530.31     1488.76     53.41 o 
  -2  12  12        7.75        0.99     17.58 o 
  -1  12  12       27.19       80.39     21.08 o 
   0  12  12      108.29      150.32     23.41 o 
   1  12  12        2.46      -11.64     17.76 o 
   2  12  12      925.18      888.43     41.69 o 
   3  12  12      382.85      407.57     68.88 o 
   4  12  12      291.61      386.61     48.20 o 
   5  12  12        4.33       -3.02     41.24 o 
   6  12  12        2.14      -46.73     35.44 o 
   7  12  12        1.41       29.64     36.37 o 
 -12  13  12       96.39      193.43     44.93 o 
 -11  13  12      214.06      290.51     38.00 o 
 -10  13  12        5.66       13.31     25.15 o 
  -9  13  12       21.47       17.01     24.82 o 
  -8  13  12      637.80      719.97     91.24 o 
  -7  13  12       97.98      105.11     29.67 o 
  -6  13  12     1096.53     1189.46    115.16 o 
  -5  13  12      703.23      726.22     39.76 o 
  -4  13  12      993.84      976.96     44.21 o 
  -3  13  12      583.79      613.45     36.44 o 
  -2  13  12      274.96      300.11     29.06 o 
  -1  13  12        5.10       19.59     22.09 o 
   0  13  12       16.15       -3.09     19.45 o 
   1  13  12      554.80      574.40     35.58 o 
   2  13  12        7.22        4.85     19.54 o 
   3  13  12     1159.13     1094.58     46.80 o 
   4  13  12        0.06        7.40     25.08 o 
   5  13  12      452.64      446.96     51.65 o 
   6  13  12       98.67      134.03     39.99 o 
   7  13  12      265.48      270.10     72.34 o 
 -11  14  12       72.31       59.11     27.73 o 
 -10  14  12       86.35       51.33     27.40 o 
  -9  14  12      311.75      347.01     39.13 o 
  -8  14  12       59.94       37.23     24.43 o 
  -7  14  12       30.43       39.44     25.75 o 
  -6  14  12      242.75      189.75     33.92 o 
  -5  14  12      101.73       92.17     29.12 o 
  -4  14  12        5.80       -5.40     19.79 o 
  -3  14  12      110.33      114.41     24.03 o 
  -2  14  12      816.71      844.46     41.76 o 
  -1  14  12      432.36      465.20     34.06 o 
   0  14  12        2.96       -0.07     20.40 o 
   1  14  12       11.94       -0.37     20.27 o 
   2  14  12     1222.42     1149.14     48.24 o 
   3  14  12        7.66       12.02     20.38 o 
   4  14  12      147.15      178.18     36.92 o 
   5  14  12        0.31       59.91     36.25 o 
   6  14  12        8.93      -23.05     36.27 o 
 -11  15  12      191.61      261.30     39.03 o 
 -10  15  12      193.14      221.64     38.45 o 
  -9  15  12       10.61       38.81     27.24 o 
  -8  15  12        1.25        6.77     23.90 o 
  -7  15  12       12.53      -11.74     25.37 o 
  -6  15  12       10.86       21.15     24.69 o 
  -5  15  12      139.81      171.51     32.77 o 
  -4  15  12      266.93      294.96     30.40 o 
  -3  15  12      587.60      639.66     39.36 o 
  -2  15  12      124.33      118.41     25.88 o 
  -1  15  12      216.43      167.85     26.33 o 
   0  15  12      175.31      140.31     35.89 o 
   1  15  12      105.59      135.24     30.22 o 
   2  15  12        3.93       36.65     22.44 o 
   3  15  12      460.98      621.89     46.53 o 
   4  15  12       15.09       28.96     22.16 o 
   5  15  12      206.22      236.63     49.62 o 
   6  15  12       37.89       19.27     46.17 o 
 -11  16  12      355.20      459.86     69.80 o 
 -10  16  12       34.73       85.55     30.31 o 
  -9  16  12        6.82      -17.56     25.50 o 
  -8  16  12        7.70        3.51     24.06 o 
  -7  16  12       28.78       18.33     27.72 o 
  -6  16  12      307.82      329.26     40.75 o 
  -5  16  12       38.48        1.44     31.96 o 
  -4  16  12      267.48      279.14     53.05 o 
  -3  16  12      193.26      231.87     29.10 o 
  -2  16  12      360.69      401.52     33.58 o 
  -1  16  12       86.64       60.98     22.73 o 
   0  16  12      317.66      358.95     32.81 o 
   1  16  12      147.13      141.37     26.22 o 
   2  16  12      404.71      460.27     36.70 o 
   3  16  12       34.66        6.69     24.86 o 
   4  16  12       49.79       48.17     35.17 o 
   5  16  12        1.93      -17.93     35.55 o 
 -10  17  12      358.45      433.66     43.24 o 
  -9  17  12       18.71       30.22     28.06 o 
  -8  17  12       19.70       23.79     32.34 o 
  -7  17  12      295.40      285.07     44.54 o 
  -6  17  12      227.27      191.81     36.58 o 
  -5  17  12      186.75      137.80     32.54 o 
  -4  17  12      646.55      695.32     42.04 o 
  -3  17  12      573.10      544.03     37.64 o 
  -2  17  12      123.65      115.31     25.80 o 
  -1  17  12      613.59      606.30     39.36 o 
   0  17  12       75.39      103.50     25.97 o 
   1  17  12        2.05       13.73     22.84 o 
   2  17  12       32.52       33.33     22.70 o 
   3  17  12      252.62      282.77     34.56 o 
   4  17  12        3.82       -8.64     26.66 o 
   5  17  12       50.60      130.14     55.98 o 
  -9  18  12       38.70       34.20     27.85 o 
  -8  18  12       40.15      -12.70     25.21 o 
  -7  18  12       42.62       32.59     31.00 o 
  -6  18  12      420.31      407.65     43.88 o 
  -5  18  12      202.46      274.74     38.21 o 
  -4  18  12      368.97      427.51     44.70 o 
  -3  18  12      141.12      125.70     27.85 o 
  -2  18  12      204.42      240.23     31.76 o 
  -1  18  12      112.94      115.32     26.96 o 
   0  18  12      151.95      139.86     31.90 o 
   1  18  12      799.21      787.60     44.83 o 
   2  18  12       18.43       23.12     46.59 o 
   3  18  12       17.81       32.69     24.52 o 
   4  18  12        1.32      -20.99     82.16 o 
  -9  19  12       33.88      148.68     50.89 o 
  -8  19  12      161.25      195.44     35.18 o 
  -7  19  12      128.82      119.86     41.62 o 
  -6  19  12      234.07      188.40     72.47 o 
  -5  19  12      521.04      578.06     50.34 o 
  -4  19  12       46.15      106.75     32.20 o 
  -3  19  12       96.00       69.32     25.94 o 
  -2  19  12       49.42       69.09     24.93 o 
  -1  19  12       65.83       34.94     25.86 o 
   0  19  12       72.93      103.65     27.85 o 
   1  19  12        7.31       31.62     24.53 o 
   2  19  12      118.80      134.47     27.69 o 
   3  19  12        3.74       -6.76     23.76 o 
  -7  20  12       65.17      115.86     43.62 o 
  -6  20  12      116.83      113.38     34.74 o 
  -5  20  12      221.15      237.59     39.42 o 
  -4  20  12      378.76      471.58     47.00 o 
  -3  20  12       36.12      -19.73     24.49 o 
  -2  20  12       26.85       34.36     40.51 o 
  -1  20  12      123.99      107.87     29.06 o 
   0  20  12      381.04      418.21     38.15 o 
   1  20  12      176.67      205.20     31.94 o 
   2  20  12      126.40      160.27     30.47 o 
  -6  21  12       95.84      120.49     49.70 o 
  -5  21  12      394.45      388.45     46.13 o 
  -4  21  12       19.78       41.52     32.12 o 
  -3  21  12        2.66       12.84     30.81 o 
  -2  21  12       23.83        5.37     24.66 o 
  -1  21  12      121.92      135.77     30.46 o 
   0  21  12        6.94       16.55     26.04 o 
   1  21  12       38.49       22.94     25.37 o 
  -4  22  12      123.10       87.97     61.44 o 
  -3  22  12        1.08       38.90     49.44 o 
  -2  22  12      107.94      131.84     31.15 o 
 -13   0  13       47.12        1.82     45.44 o 
 -11   0  13      235.62      281.73     60.71 o 
  -9   0  13     2081.80     2296.92    131.78 o 
  -7   0  13     3190.20     2931.83     86.29 o 
  -5   0  13      180.69      195.54     30.70 o 
  -3   0  13     2296.13     2160.35     84.18 o 
  -1   0  13      123.35      126.85     27.49 o 
   1   0  13     2138.70     2021.87     82.28 o 
   3   0  13      106.50       83.24     28.83 o 
   5   0  13      363.36      340.92     57.25 o 
   7   0  13      188.08      231.90     42.37 o 
 -14   1  13        0.53      -26.33     33.92 o 
 -13   1  13       91.58      103.50     37.78 o 
 -12   1  13        2.91      -11.75     27.70 o 
 -11   1  13      102.81      133.08     26.90 o 
 -10   1  13      137.74      152.97     27.22 o 
  -9   1  13      223.63      252.86     29.15 o 
  -8   1  13     1890.04     1778.10     72.67 o 
  -7   1  13      238.79      221.96     18.66 o 
  -6   1  13     1332.38     1291.33     51.06 o 
  -5   1  13      223.08      289.75     21.02 o 
  -4   1  13      579.51      664.49     31.88 o 
  -3   1  13      160.94      201.78     27.65 o 
  -2   1  13      312.03      313.77     24.60 o 
  -1   1  13        5.75        8.34     16.42 o 
   0   1  13      580.46      553.06     55.67 o 
   1   1  13      159.53      163.79     22.01 o 
   2   1  13      820.30      680.52     34.45 o 
   3   1  13       89.68       81.57     20.42 o 
   4   1  13      399.01      402.78     31.11 o 
   5   1  13       90.21       77.45     22.16 o 
   6   1  13        0.80      -19.13     20.99 o 
   7   1  13       71.91       79.81     25.19 o 
   8   1  13      691.69      731.59     62.93 o 
 -14   2  13      110.37      138.47     97.61 o 
 -13   2  13       28.57       27.80     23.96 o 
 -12   2  13      620.63      575.02     43.33 o 
 -11   2  13       35.29        6.87     21.96 o 
 -10   2  13       67.58       86.77     24.07 o 
  -9   2  13      534.92      489.93     56.96 o 
  -8   2  13        3.69       16.79     19.23 o 
  -7   2  13     1025.39     1003.52     35.77 o 
  -6   2  13      692.84      774.72     31.44 o 
  -5   2  13      134.51      142.71     18.24 o 
  -4   2  13      270.80      243.49     22.71 o 
  -3   2  13     2147.19     2125.40     59.01 o 
  -2   2  13      711.40      728.45     35.28 o 
  -1   2  13      846.88      828.36     35.53 o 
   0   2  13       90.90      103.78     19.17 o 
   1   2  13      344.98      269.91     24.96 o 
   2   2  13     1225.54     1047.93     65.72 o 
   3   2  13      116.72      106.23     21.09 o 
   4   2  13       58.95       38.38     20.62 o 
   5   2  13       22.79        0.84     19.17 o 
   6   2  13       22.71        3.76     25.19 o 
   7   2  13      120.12      155.41     29.91 o 
   8   2  13       77.10      112.31     30.45 o 
 -14   3  13       18.53       37.76     27.76 o 
 -13   3  13      223.53      248.01     35.21 o 
 -12   3  13        9.11       -9.55     22.42 o 
 -11   3  13      624.57      594.86     44.33 o 
 -10   3  13       10.72        8.89     19.52 o 
  -9   3  13      363.80      369.09     27.75 o 
  -8   3  13       12.72       33.99     17.98 o 
  -7   3  13       41.65       69.67     19.15 o 
  -6   3  13      333.80      381.61     28.60 o 
  -5   3  13     1270.48     1276.99     54.64 o 
  -4   3  13      273.26      301.09     22.01 o 
  -3   3  13      389.02      409.49     26.84 o 
  -2   3  13     2548.17     2529.28     66.39 o 
  -1   3  13      175.83      151.88     20.14 o 
   0   3  13      614.68      546.75     35.05 o 
   1   3  13      484.46      470.05     30.09 o 
   2   3  13       80.82       78.58     19.89 o 
   3   3  13      850.64      837.71     42.82 o 
   4   3  13        3.42       -8.43     17.73 o 
   5   3  13      273.59      340.30     29.78 o 
   6   3  13      102.39      133.96     25.84 o 
   7   3  13      500.56      536.07     41.03 o 
   8   3  13       28.11       38.06     37.21 o 
 -14   4  13      317.51      313.23     39.79 o 
 -13   4  13       47.72        5.41     48.23 o 
 -12   4  13      627.12      732.97     57.82 o 
 -11   4  13       99.05       55.59     28.28 o 
 -10   4  13        2.84       35.35     21.45 o 
  -9   4  13      187.27      187.89     23.49 o 
  -8   4  13       38.14       35.36     16.96 o 
  -7   4  13        2.11        8.14     16.56 o 
  -6   4  13        8.30        5.42     21.72 o 
  -5   4  13      104.32      124.76     26.08 o 
  -4   4  13      226.87      286.12     25.23 o 
  -3   4  13     1079.86     1117.00     49.39 o 
  -2   4  13      334.20      322.81     25.11 o 
  -1   4  13     1067.19      918.87     37.71 o 
   0   4  13      398.45      468.88     29.10 o 
   1   4  13       18.61       32.13     20.88 o 
   2   4  13     1809.31     1887.22     57.60 o 
   3   4  13       18.49       53.32     19.82 o 
   4   4  13      375.54      483.89     32.51 o 
   5   4  13        5.62        8.00     19.53 o 
   6   4  13       84.71       71.39     23.21 o 
   7   4  13       73.84      131.10     54.87 o 
   8   4  13      137.20      157.66     39.17 o 
 -14   5  13        3.41      -16.49     25.98 o 
 -13   5  13      101.91      103.99     53.46 o 
 -12   5  13        1.00       -7.29     23.34 o 
 -11   5  13      276.88      281.90     34.62 o 
 -10   5  13      278.59      290.37     32.53 o 
  -9   5  13        1.65       -9.05     15.91 o 
  -8   5  13       22.50       18.81     21.73 o 
  -7   5  13      245.71      227.62     24.70 o 
  -6   5  13      164.71      205.50     23.85 o 
  -5   5  13      100.56       63.14     19.44 o 
  -4   5  13        2.94       30.87     17.92 o 
  -3   5  13      378.18      285.98     25.95 o 
  -2   5  13     1194.07     1159.70     51.12 o 
  -1   5  13      328.92      321.65     32.16 o 
   0   5  13     1069.53     1072.21     58.45 o 
   1   5  13      391.01      466.14     29.82 o 
   2   5  13     1056.63     1022.27     51.53 o 
   3   5  13     2143.39     2161.15     63.75 o 
   4   5  13       26.88       36.24     20.22 o 
   5   5  13        4.28      -21.29     18.46 o 
   6   5  13      234.65      248.42     29.17 o 
   7   5  13      276.72      351.65     46.73 o 
   8   5  13      121.57       88.37    110.69 o 
 -14   6  13       50.90       57.08     38.72 o 
 -13   6  13       35.22       38.32     26.07 o 
 -12   6  13      153.36      224.11     34.00 o 
 -11   6  13      363.22      400.16     38.29 o 
 -10   6  13       11.36       24.57     21.37 o 
  -9   6  13        1.78       30.53     20.79 o 
  -8   6  13       37.75       65.83     23.26 o 
  -7   6  13       62.85       32.57     22.46 o 
  -6   6  13      297.70      325.40     27.60 o 
  -5   6  13      636.13      616.24     34.09 o 
  -4   6  13        7.25      -17.21     16.79 o 
  -3   6  13        6.86        6.88     17.39 o 
  -2   6  13      162.85      146.55     24.73 o 
  -1   6  13       99.12      126.55     25.88 o 
   0   6  13      645.81      677.78     41.54 o 
   1   6  13     2341.17     2189.93    143.11 o 
   2   6  13     1564.90     1694.97    116.69 o 
   3   6  13       21.64       34.33     19.87 o 
   4   6  13      253.05      279.56     28.01 o 
   5   6  13      155.39      130.31     24.61 o 
   6   6  13      163.26      122.56     25.36 o 
   7   6  13       14.08       31.25     26.13 o 
   8   6  13       70.76       15.32     33.70 o 
 -13   7  13        4.02      -17.50     24.42 o 
 -12   7  13       52.26       56.77     27.54 o 
 -11   7  13       21.67       58.37     55.56 o 
 -10   7  13      308.29      336.10     32.74 o 
  -9   7  13        0.45        8.20     23.61 o 
  -8   7  13       67.25      104.96     28.73 o 
  -7   7  13      582.73      675.40     42.91 o 
  -6   7  13      935.75      963.05     41.97 o 
  -5   7  13      944.14      821.95     38.79 o 
  -4   7  13      759.46      822.37     38.76 o 
  -3   7  13       85.84      106.53     21.26 o 
  -2   7  13       26.94       41.52     18.21 o 
  -1   7  13       21.28       18.74     20.09 o 
   0   7  13     1895.73     1830.24     67.29 o 
   1   7  13      168.04      214.96     31.82 o 
   2   7  13      524.40      573.26     40.47 o 
   3   7  13      373.01      357.84     35.81 o 
   4   7  13      300.79      332.70     46.29 o 
   5   7  13       14.61       68.22     22.39 o 
   6   7  13       27.40       37.01     23.01 o 
   7   7  13      104.74       68.13     27.56 o 
 -13   8  13       25.26       21.27     27.24 o 
 -12   8  13        8.29       20.75     27.68 o 
 -11   8  13      356.35      334.24     37.71 o 
 -10   8  13       25.10       23.18     26.03 o 
  -9   8  13       70.27       83.76     25.39 o 
  -8   8  13      271.48      276.31     32.98 o 
  -7   8  13       16.56        9.35     23.32 o 
  -6   8  13      946.92      971.37     59.29 o 
  -5   8  13      837.14      802.41     39.79 o 
  -4   8  13     1857.00     1794.45     58.12 o 
  -3   8  13      124.99      116.76     22.29 o 
  -2   8  13      303.88      320.11     28.16 o 
  -1   8  13      361.72      327.80     28.01 o 
   0   8  13      239.27      235.64     56.48 o 
   1   8  13      858.01      885.73     47.20 o 
   2   8  13       45.10       61.90     38.84 o 
   3   8  13      139.39      191.74     35.77 o 
   4   8  13      144.75      148.53     54.63 o 
   5   8  13      137.51       94.38     29.04 o 
   6   8  13       34.34       31.43     32.02 o 
   7   8  13        0.45      -33.87     31.17 o 
 -13   9  13        3.48       13.93     26.18 o 
 -12   9  13       35.18       60.35     28.19 o 
 -11   9  13       15.98       31.18     45.26 o 
 -10   9  13      336.48      351.36     65.59 o 
  -9   9  13        4.37       30.81     23.53 o 
  -8   9  13      174.70      183.51     43.43 o 
  -7   9  13      404.95      342.70     50.19 o 
  -6   9  13      635.26      659.31     57.68 o 
  -5   9  13     4429.63     4418.41    105.63 o 
  -4   9  13      149.77      165.62     30.34 o 
  -3   9  13      830.00      883.01     41.56 o 
  -2   9  13        8.22       -9.09     17.36 o 
  -1   9  13      264.59      301.02     33.06 o 
   0   9  13      179.79      210.22     54.64 o 
   1   9  13      168.27      112.55     26.46 o 
   2   9  13       71.76       74.26     26.12 o 
   3   9  13       14.02       32.90     23.71 o 
   4   9  13       34.72       21.42     23.62 o 
   5   9  13      209.82      204.84     32.60 o 
   6   9  13      271.56      244.27     46.95 o 
   7   9  13       18.96       45.92     35.64 o 
 -13  10  13       14.69      -12.52     27.67 o 
 -12  10  13       38.88       26.88     34.15 o 
 -11  10  13      212.65      246.23     44.27 o 
 -10  10  13      234.82      241.44     33.82 o 
  -9  10  13        6.01      -26.25     22.06 o 
  -8  10  13      302.90      315.78     48.55 o 
  -7  10  13      558.10      574.24     61.92 o 
  -6  10  13      196.59      283.84     34.88 o 
  -5  10  13       16.06       28.19     24.40 o 
  -4  10  13     2795.84     2960.58     79.89 o 
  -3  10  13      108.77      103.91     22.00 o 
  -2  10  13      325.90      289.91     28.34 o 
  -1  10  13        6.34      -14.85     17.86 o 
   0  10  13     1341.57     1265.78     48.68 o 
   1  10  13        0.32       66.73     25.49 o 
   2  10  13      159.60      178.84     29.03 o 
   3  10  13        4.33        5.45     23.48 o 
   4  10  13        6.82       35.22     26.24 o 
   5  10  13        0.51      -25.48     24.11 o 
   6  10  13       16.47        0.45     34.78 o 
   7  10  13       40.99      -45.08     52.35 o 
 -12  11  13        3.10       32.94     34.67 o 
 -11  11  13       95.39       94.19     37.17 o 
 -10  11  13       74.49       29.57     33.02 o 
  -9  11  13      300.06      421.83     43.48 o 
  -8  11  13      156.09      146.49     30.17 o 
  -7  11  13      149.43      117.67     35.36 o 
  -6  11  13       33.55       38.99     43.81 o 
  -5  11  13     3301.16     3329.79     88.03 o 
  -4  11  13      153.95      133.34     25.14 o 
  -3  11  13       41.29       28.71     19.93 o 
  -2  11  13        3.25       -9.98     18.50 o 
  -1  11  13      169.77      166.58     25.30 o 
   0  11  13      377.15      376.85     31.60 o 
   1  11  13      339.17      350.00     35.93 o 
   2  11  13        6.05       80.95     25.67 o 
   3  11  13       89.83       95.99     31.70 o 
   4  11  13       12.31        9.12     26.24 o 
   5  11  13      121.34      102.43     30.54 o 
   6  11  13       55.49       37.84     72.89 o 
 -12  12  13        8.42        7.85     32.90 o 
 -11  12  13       21.92       -1.34     24.41 o 
 -10  12  13      406.31      446.26     42.55 o 
  -9  12  13        1.01       23.37     25.56 o 
  -8  12  13       29.08       15.64     25.27 o 
  -7  12  13      185.62      160.66     38.30 o 
  -6  12  13      446.46      598.97     45.99 o 
  -5  12  13       20.42       22.34     22.10 o 
  -4  12  13      511.70      556.45     36.40 o 
  -3  12  13        5.10      -23.58     30.12 o 
  -2  12  13      132.55      112.76     24.06 o 
  -1  12  13      204.96      181.12     26.01 o 
   0  12  13      447.52      401.98     32.54 o 
   1  12  13     1091.04     1032.18     46.13 o 
   2  12  13       74.64       50.36     27.53 o 
   3  12  13        6.44        3.10     24.48 o 
   4  12  13        3.69       14.52     27.47 o 
   5  12  13        6.17      -19.79     32.54 o 
   6  12  13        9.65       54.91     37.09 o 
 -11  13  13        0.51       -4.36     48.58 o 
 -10  13  13      228.16      257.49     37.44 o 
  -9  13  13      394.81      425.90     42.76 o 
  -8  13  13       69.85       49.34     28.94 o 
  -7  13  13       90.76       75.51     42.05 o 
  -6  13  13       88.85       73.15     27.41 o 
  -5  13  13      973.54     1015.18     46.81 o 
  -4  13  13      437.70      564.97     37.33 o 
  -3  13  13       32.10       46.74     22.74 o 
  -2  13  13      928.53      980.23     45.63 o 
  -1  13  13      159.67      105.31     24.30 o 
   0  13  13      528.74      570.48     36.62 o 
   1  13  13      420.23      487.09     35.41 o 
   2  13  13      327.95      363.64     38.09 o 
   3  13  13       18.29      -21.09     25.44 o 
   4  13  13       35.64       38.12     40.20 o 
   5  13  13       12.03      -12.76     33.74 o 
 -11  14  13      291.54      335.70     41.06 o 
 -10  14  13       33.13        1.22     27.71 o 
  -9  14  13        2.01       24.12     27.41 o 
  -8  14  13        0.52      -21.61     32.25 o 
  -7  14  13      122.95      137.28     31.35 o 
  -6  14  13        9.83        3.67     31.78 o 
  -5  14  13       41.77       13.69     25.46 o 
  -4  14  13       36.58       35.01     22.60 o 
  -3  14  13       99.22       92.09     25.87 o 
  -2  14  13       15.24       17.86     21.00 o 
  -1  14  13      469.43      487.61     35.62 o 
   0  14  13      301.00      343.43     48.35 o 
   1  14  13      651.96      706.86     50.42 o 
   2  14  13      226.86      253.31     34.33 o 
   3  14  13       24.93       18.57     27.36 o 
   4  14  13       88.34       83.67     30.51 o 
   5  14  13       79.82       93.93     38.38 o 
 -11  15  13       70.85      126.51     48.71 o 
 -10  15  13      411.28      389.65     76.08 o 
  -9  15  13       45.43       10.09     39.65 o 
  -8  15  13        2.65       17.40     34.37 o 
  -7  15  13        1.53        9.79     26.78 o 
  -6  15  13        5.23      -10.76     27.63 o 
  -5  15  13       36.94       10.20     30.85 o 
  -4  15  13      324.69      360.80     33.57 o 
  -3  15  13       37.51       72.01     24.30 o 
  -2  15  13      204.81      234.90     30.35 o 
  -1  15  13      329.76      330.94     32.39 o 
   0  15  13      137.43      172.08     27.62 o 
   1  15  13       29.68       78.55     25.20 o 
   2  15  13      186.83      169.91     34.62 o 
   3  15  13       14.46       32.12     28.38 o 
   4  15  13      104.94      102.37     53.60 o 
 -10  16  13       32.12        0.01     35.69 o 
  -9  16  13      102.51      177.18     33.29 o 
  -8  16  13        9.22      -26.21     71.98 o 
  -7  16  13      162.11      200.33     38.00 o 
  -6  16  13       16.47        9.98     25.94 o 
  -5  16  13        1.81       28.08     28.58 o 
  -4  16  13      131.77       89.60     26.55 o 
  -3  16  13       50.73       45.40     25.10 o 
  -2  16  13       15.05      -10.63     21.43 o 
  -1  16  13        3.78       33.42     22.81 o 
   0  16  13       10.80       39.26     23.26 o 
   1  16  13      413.12      362.44     34.62 o 
   2  16  13      192.80      218.68     29.93 o 
   3  16  13       83.83      140.29     41.29 o 
   4  16  13      155.34      229.02     61.44 o 
  -9  17  13      247.78      242.02     37.44 o 
  -8  17  13      172.66      159.98     34.17 o 
  -7  17  13       43.65       10.98     36.00 o 
  -6  17  13        4.71       12.74     29.03 o 
  -5  17  13       81.00       90.70     32.00 o 
  -4  17  13       24.62       59.36     31.22 o 
  -3  17  13        6.64       -0.30     25.76 o 
  -2  17  13       27.89        0.81     23.52 o 
  -1  17  13        5.55        1.29     21.85 o 
   0  17  13      354.58      367.89     37.20 o 
   1  17  13       23.29       25.17     23.64 o 
   2  17  13        8.92       26.27     23.53 o 
   3  17  13      110.08      145.40     29.44 o 
  -8  18  13      119.04      135.13     35.67 o 
  -7  18  13      252.92      318.25     60.11 o 
  -6  18  13       18.05       10.45     61.20 o 
  -5  18  13       19.06       19.17     29.00 o 
  -4  18  13      372.43      374.20     43.39 o 
  -3  18  13        1.86       -7.07     23.76 o 
  -2  18  13       37.66       52.01     26.44 o 
  -1  18  13       11.75       29.25     24.20 o 
   0  18  13      275.59      327.34     42.56 o 
   1  18  13        3.33        2.35     23.14 o 
   2  18  13      286.78      244.33     32.95 o 
  -7  19  13      101.33      158.42     35.85 o 
  -6  19  13      161.68      225.95     39.30 o 
  -5  19  13       95.35       24.81     31.84 o 
  -4  19  13       40.52       35.41     30.16 o 
  -3  19  13       20.24       62.55     26.62 o 
  -2  19  13       45.12        3.91     24.80 o 
  -1  19  13      132.05      150.07     47.92 o 
   0  19  13       39.58       33.53     25.29 o 
   1  19  13        1.74      -20.27     24.61 o 
  -6  20  13        8.90      -14.18     58.53 o 
  -5  20  13       38.34       -7.15     41.96 o 
  -4  20  13      115.80      143.12     46.29 o 
  -3  20  13      265.03      303.97     42.25 o 
  -2  20  13       19.96       28.90     26.71 o 
  -1  20  13       75.94       94.70     28.21 o 
   0  20  13      144.00      135.65     30.31 o 
 -12   0  14       85.52       64.34     50.17 o 
 -10   0  14      943.44      899.36     91.61 o 
  -8   0  14        3.44       54.77     26.42 o 
  -6   0  14     2129.07     2035.12     84.04 o 
  -4   0  14     1548.08     1711.61     74.92 o 
  -2   0  14      347.20      379.10     43.26 o 
   0   0  14     1606.75     1636.06    139.59 o 
   2   0  14      636.40      643.15     51.05 o 
   4   0  14       98.94       98.98     32.55 o 
   6   0  14      105.45      115.42     37.35 o 
 -13   1  14        1.53       20.48     71.98 o 
 -12   1  14        5.65       16.40     30.97 o 
 -11   1  14      125.58      109.01     40.53 o 
 -10   1  14       94.03      120.87     29.17 o 
  -9   1  14      817.98      748.11     43.41 o 
  -8   1  14      272.63      316.34     24.45 o 
  -7   1  14       85.48       95.79     20.34 o 
  -6   1  14      149.15      143.51     25.92 o 
  -5   1  14     3361.78     3486.71     85.80 o 
  -4   1  14        1.25       -7.50     15.80 o 
  -3   1  14      184.13      197.61     22.65 o 
  -2   1  14      123.82      149.97     29.06 o 
  -1   1  14      488.50      492.69     38.20 o 
   0   1  14       14.88       28.69     22.14 o 
   1   1  14     3102.77     2936.39     77.89 o 
   2   1  14      364.28      363.34     36.52 o 
   3   1  14      202.20      213.38     26.06 o 
   4   1  14       43.15       74.43     21.30 o 
   5   1  14       19.24      -16.32     20.61 o 
   6   1  14      170.43      156.11     32.11 o 
   7   1  14      396.99      381.79     35.56 o 
 -13   2  14      144.01       77.98     52.89 o 
 -12   2  14       13.71       33.57     31.61 o 
 -11   2  14      506.75      515.30     40.84 o 
 -10   2  14       76.87       67.13     23.65 o 
  -9   2  14       45.95       47.14     20.79 o 
  -8   2  14       29.02       44.45     22.42 o 
  -7   2  14      305.55      299.05     26.54 o 
  -6   2  14      950.14      973.43     47.32 o 
  -5   2  14      189.27      159.22     26.50 o 
  -4   2  14     2140.82     2151.26     61.58 o 
  -3   2  14        0.50       11.68     16.29 o 
  -2   2  14       24.16       34.75     17.93 o 
  -1   2  14      305.73      258.54     25.39 o 
   0   2  14     1198.87     1156.31     44.65 o 
   1   2  14     1058.16      896.15     40.71 o 
   2   2  14       42.46       57.88     20.67 o 
   3   2  14      158.75      191.75     35.36 o 
   4   2  14       56.09       51.79     21.91 o 
   5   2  14       92.01       88.63     25.40 o 
   6   2  14       35.52       27.32     22.85 o 
   7   2  14       14.07       44.25     25.09 o 
 -13   3  14       44.09       34.02     27.59 o 
 -12   3  14      120.64      162.83     31.22 o 
 -11   3  14        5.37       27.24     23.64 o 
 -10   3  14      722.17      808.18     55.08 o 
  -9   3  14       15.82       14.72     25.23 o 
  -8   3  14      112.27      100.43     25.29 o 
  -7   3  14       47.66       63.63     20.53 o 
  -6   3  14      978.04      993.81     48.94 o 
  -5   3  14     1313.56     1253.78     53.43 o 
  -4   3  14        6.49        4.49     20.21 o 
  -3   3  14     1249.75     1209.50     53.14 o 
  -2   3  14      148.83      135.82     21.26 o 
  -1   3  14      465.24      421.38     35.28 o 
   0   3  14      238.06      257.16     32.85 o 
   1   3  14      716.58      700.56     47.64 o 
   2   3  14     2058.98     2154.28     72.29 o 
   3   3  14       30.90       42.93     19.79 o 
   4   3  14       12.79       22.73     20.03 o 
   5   3  14      119.42      137.96     25.30 o 
   6   3  14      587.06      702.22     60.76 o 
   7   3  14       37.40       40.07     51.65 o 
 -13   4  14       46.88       16.54     26.26 o 
 -12   4  14      208.82      211.54     33.63 o 
 -11   4  14      119.31      136.90     30.02 o 
 -10   4  14        3.49      -17.77     20.62 o 
  -9   4  14        3.70      -18.84     19.42 o 
  -8   4  14      387.74      423.01     37.41 o 
  -7   4  14       16.85       24.88     19.02 o 
  -6   4  14      239.04      272.47     27.35 o 
  -5   4  14     1445.67     1524.79     76.99 o 
  -4   4  14     1001.46      992.75     70.59 o 
  -3   4  14       22.54       47.96     22.18 o 
  -2   4  14        3.13       -5.93     19.28 o 
  -1   4  14       74.30       47.65     23.08 o 
   0   4  14      106.93      130.87     22.17 o 
   1   4  14     2742.08     2876.18     76.88 o 
   2   4  14       17.55       39.70     20.12 o 
   3   4  14        0.66       15.05     19.45 o 
   4   4  14      222.33      208.47     27.46 o 
   5   4  14      233.08      276.29     30.10 o 
   6   4  14        0.34       -6.46     21.40 o 
   7   4  14       46.01       89.62     35.65 o 
 -13   5  14      104.27       88.96     29.53 o 
 -12   5  14       19.49      -23.08     23.01 o 
 -11   5  14      214.61      110.59     28.08 o 
 -10   5  14      247.75      364.90     69.43 o 
  -9   5  14      205.65      245.66     52.68 o 
  -8   5  14        2.68      -18.46     21.38 o 
  -7   5  14      138.48      181.25     23.88 o 
  -6   5  14      985.28     1060.09     51.42 o 
  -5   5  14       55.72       51.31     22.30 o 
  -4   5  14       13.27       23.72     21.85 o 
  -3   5  14      271.83      309.56     41.43 o 
  -2   5  14       14.69       33.92     22.11 o 
  -1   5  14       30.55       27.89     24.01 o 
   0   5  14     1770.37     1862.93     69.82 o 
   1   5  14        3.66       -3.51     21.36 o 
   2   5  14      633.97      657.14     36.58 o 
   3   5  14      317.48      318.94     29.30 o 
   4   5  14      465.66      487.22     35.44 o 
   5   5  14       27.30       21.13     30.43 o 
   6   5  14      111.98      146.01     26.94 o 
   7   5  14      221.18      275.91     44.76 o 
 -13   6  14       16.49       -7.87     26.25 o 
 -12   6  14      196.72      200.81     32.83 o 
 -11   6  14       36.35       25.40     30.29 o 
 -10   6  14       70.42      106.88     33.97 o 
  -9   6  14      236.37      277.98     50.84 o 
  -8   6  14      313.94      346.08     36.84 o 
  -7   6  14       60.44       56.56     25.16 o
[truncated: 46,152 more chars]
